# Supplementary material for: Clathrin-associated AP-1 controls termination of STING signalling
Source: Nature. 2022 Oct 19;610(7933):761–7. doi: 10.1038/s41586-022-05354-0 (PMC9605868; doi:10.1038/s41586-022-05354-0)
Supplement: Supplementary file 3 — Oligonucleotide sequences. [file 41586_2022_5354_MOESM3_ESM.xlsx]

## Sheet: 90mer Primers
	90mer	Sequence
	forward	TACAGATCTACTAGTGATCTATGACTGATCTGTACATGATCTACATACAGATCTACTAGTGATCTATGACTGATCTGTACATGATCTACA
	reverse	TGTAGATCATGTACAGATCAGTCATAGATCACTAGTAGATCTGTATGTAGATCATGTACAGATCAGTCATAGATCACTAGTAGATCTGTA

## Sheet: RT-PCR primers
	Gene		Sequence
	hIFIT1	forward	TTGATGACGATGAAATGCCTGA
		reverse	CAGGTCACCAGACTCCTCAC
	hIFIT2	forward	AAGCACCTCAAAGGGCAAAAC
		reverse	TCGGCCCATGTGATAGTAGAC
	hIFIT3	forward	TCAGAAGTCTAGTCACTTGGGG
		reverse	ACACCTTCGCCCTTTCATTTC
	hIFN-β	forward	CATTACCTGAAGGCCAAGGA
		reverse	CAGCATCTGCTGGTTGAAGA
	hGAPDH	forward	GAGTCAACGGATTTGGTCGT
		reverse	GACAAGCTTCCCGTTCTCAG
	mCXCL10	forward	AAGTGCTGCCGTCATTTTCT
		reverse	GTGGCAATGATCTCAACACG
	mISG15	forward	AAGAAGCAGATTGCCCAGAA
		reverse	TCTGCGTCAGAAAGACCTCA
	mIFI44	forward	TGCACTCTTCTGAGCTGGTG
		reverse	CCAGCTTGGACTTCACAGGA
	mIFN-β	forward	CTCCAGCTCCAAGAAAGGAC
		reverse	TGGCAAAGGCAGTGTAACTC
	mGAPDH	forward	GTCATCCCAGAGCTGAACG
		reverse	TCATACTTGGCAGGTTTCTCC

## Sheet: Cas9-Crispr primers
	Targeted gene	Final oligo used for cloning
		sense	antisense
	TBK1	CACCAATGGACCAATTGACTGGAG	AAACCTCCAGTCAATTGGTCCATT
	IRF3	CACCTTGGAAGCACGGCCTACGGC	AAACGCCGTAGGCCGTGCTTCCAA
	STING	CACCGAGAGCACACTCTCCGGTACC	AAACGGTACCGGAGAGTGTGCTCTC
	cGAS	CACCGAGACTCGGTGGGATCCATCG	AAACCGATGGATCCCACCGAGTCTC

## Sheet: siRNAs
	Gene		Sequence
	siTBK1	sense	5'-AACUCAUCCAGAAUGUCUUCCUGGG-3'
		antisense	3'-UUGAGUAGGUCUUACAGAAGGACCC-5'
	siIRF3	sense	5'-AAUCCUAUGGUAUUCAGAGGUUCCC-3'
		antisense	3'-UUAGGAUACCAUAAGUCUCCAAGGG-5'

## Sheet:  primers
		Gene		Sequence
		STING 1-341	forward	GGAAAAGGAAGAGGTTTAGGTGGGCAGCTTGAAGAC
			reverse	GTCTTCAAGCTGCCCACCTAAAC TCTTCCTTTTCC
		STING 1-317	forward	ATTGCCTACCAGGAACCTTAAGATGACAGCAGCTTCTCG
			reverse	CGAGAAGCTGCTGTCATCTTAAGGTTCCTGGTAGGCAAT
		STING LR 374/375AA	forward	GAAAAGCCCCTCCCTGCCGCCCGCACGGATTTCTCT
			reverse	AGAGAAATCCGTGCGGGCGGCAGGGAGGGGCTTTTC
		STING E360A	forward	TCCACGATGTCCCAAGCGCCTGAGCTCCTCATC
			reverse	GATGAGGAGCTCAGGCGCTTGGGACATCGTGGA
		STING LI364/365AA	forward	GTCCCAAGAGCCTGAGCTCGCCGCCAGTGGAATGGAAAAGCCC
			reverse	GGGCTTTTCCATTCCACTGGCGGCGAGCTCAGGCTCTTGGGAC
		STING ELI360/364/365AAA	forward	CTCCACGATGTCCCAAGCGCCTGAGCTCGCCGCCAGTGGAATGGAAAAGC
			reverse	GCTTTTCCATTCCACTGGCGGCGAGCTCAGGCGCTTGGGACATCGTGGAG
		STING S358A	forward	AGTACCTCCACGATGGCGCAAGAGCCTGAGCTC
			reverse	GAGCTCAGGCTCTTGCGCCATCGTGGAGGTACT
		STING S366A	forward	CCTGAGCTCCTCATCGCGGGAATGGAAAAGCCC
			reverse	GGGCTTTTCCATTCCCGCGATGAGGAGCTCAGG
		STING S358/366A	forward	ACCTCCACGATGGCGCAAGAGCCTGAGCTCCTCATCGCGGGAATGGAAAAG
			reverse	CTTTTCCATTCCCGCGATGAGGAGCTCAGGCTCTTGCGCCATCGTGGAGGT
		TBK1 S172A	forward	GATGAGCAGTTTGTTGCGCTGTATGGCACAGAA
			reverse	TTCTGTGCCATACAGCGCAACAAACTGCTCATC
		STING L364A	forward	CAAGAGCCTGAGCTCGCCATCAGTGGAATGGAA
			reverse	TTCCATTCCACTGATGGCGAGCTCAGGCTCTTG
		STING L364F	forward	TCCACGATGTCCCAAGAGCCTGAGCTCTTTATCAGTGGAATGGAAAAGCCCCTC
			reverse	GAGGGGCTTTTCCATTCCACTGATAAAGAGCTCAGGCTCTTGGGACATCGTGGA
		STING I365A	forward	GAGCCTGAGCTCCTCGCCAGTGGAATGGAAAAG
			reverse	CTTTTCCATTCCACTGGCGAGGAGCTCAGGCTC
		AP1G1 R15E	forward	CTGATCCGGACCATCGAGACAGCCCGAACCCAA
			reverse	TTGGGTTCGGGCTGTCTCGATGGTCCGGATCAG
		AP1S1 V88D	forward	GCTGATCCACCGATACGACGAGCTCTTAGACAAAT
			reverse	ATTTGTCTAAGAGCTCGTCGTATCGGTGGATCAGC
		AP1S1 I103S	forward	GTGTGCGAGCTGGACAGTATCTTCAACTTTGAG
			reverse	CTCAAAGTTGAAGATACTGTCCAGCTCGCACAC
		AP1S1 K60/R61A	forward	AGTGGAGGGACCTCAAAGTTGTCTATGCCGCCTATGCCAGCCTCTACTTCTGCT
			reverse	TGGCGCAGCAGAAGTAGAGGCTGGCATAGGCGGCATAGACAACTTTGAGGTCCC
		hAP1S1-BamHI	forward	GGATCCACCATGATGCGGTTCATGCTATTA
		hAP1S1-XhoI	reverse	CTCGAGCTATGCCAAACCCATCTCCTC
