# Supplementary material for: Clathrin-associated AP-1 controls termination of STING signalling
Source: Nature. 2022 Oct 19;610(7933):761–7. doi: 10.1038/s41586-022-05354-0 (PMC9605868; doi:10.1038/s41586-022-05354-0)
Supplement: Supplementary file 4 — A list of antibodies used in the study. [file 41586_2022_5354_MOESM4_ESM.xlsx]

## Sheet: Table S2. Antibodies
Table S2. Antibodies used in this study
Primary Antibodies for Immunoblotting	Clone	Source	Reference	Dilution	Species Validation	Application Validation
Mouse anti-Vinculin	hVIN-1	Sigma	V9264	5000	H, M, R	WB, IHC, ICC/IF, ELISA
Rabbit anti-GAPDH	14C10	Cell Signaling Technology	2118	3000	H, M,R	WB, IHC, ICC/IF, F
Mouse anti-FLAG	M2	Sigma	F1804	3000	all	WB, IHC, ICC/IF, IP
Rabbit anti-human Phospho-STING (Ser366)	D7C3S	Cell Signaling Technology	19781	1000	H	WB
Rabbit anti-phospho-TBK1/NAK (Ser172)	D52C2	Cell Signaling Technology	5483	1000	H, M	WB, IHC, ICC/IF, F
Rabbit anti-phospho-IRF3 (Ser 386)	EPR2346	Abcam	ab76493	1000	H	WB, Dot blot
Rabbit anti-TBK1/NAK	D1B4	Cell Signaling Technology	3504	1000	H M R Mk	WB, ICC/IF
Rabbit anti-TMEM173/STING	polyclonal	Proteintech	19851-1-AP	1000	H,M,R	WB, IP, IHC/IF, F, Blocking assay
Rabbit anti-IRF3	D6I4C	Cell Signaling Technology	11904	1000	H,MK	WB, ICC/IF, IP
Rabbit anti-Clathrin	P1663	Cell Signaling Technology	2410	500	H,M,R,Mk,B	WB, ICC/IF
Rabbit anti-AP1S1	polyclonal	ThermoFisherScientific	PA5-63913	1000	H,M,R	WB, IHC, ICC/IF
Rabbit anti-AP1G1	polyclonal	ThermoFisherScientific	PA5-65290	1000	H	WB, ICC/IF
Rabbit anti-AP1B1	polyclonal	Sigma	HPA065226	1000	H	WB, ICC/IF
Rabbit anti-AP1M1	polyclonal	Proteintech	12112-1-AP	1000	H,M,R	WB, IP, IF, ELISA
Mouse anti-HSV-1 ICP0	11060	Santa Cruz	sc-53090	500	HSV-1	WB, IP, IF
Mouse anti-HA.11 Epitope Tag	16B12	Biolegend	MMS-101R	2000	all	WB, ICC/IF, IP, F
Secondary Antibodies for Immunoblotting	Clone	Source	Reference	Dilution	Species Validation	Application Validation
Donkey anti-rabbit IgG (H+L) -HRP	polyclonal	Jackson ImmunoResearch	711-036-152	5000	R	WB, ICC/IF, ELISA, F
Donkey anti-mouse IgG (H+L) -HRP	polyclonal	Jackson ImmunoResearch	715-036-151	5000	M	WB, ICC/IF, ELISA, F
Primary Antibodies Immunofluorescence	Clone	Source	Reference	Dilution	Species Validation	Application Validation
Mouse anti-Clathrin Heavy Chain	X22	Cell Signaling Technology	MA1-065	100	B,Hm,H,M,NHP,R	WB, IHC, ICC/IF, F, IP
Mouse anti-γ-Adaptin (AP1G1)	100/3	Sigma	A4200	100	B,Mk,H	EM, IP, WB
Mouse anti-EEA1	E9Q6G	Cell Signaling Technology	48453	100	H,M,R	WB, IP, IF
Rabbit anti-Phospho-STING (Ser366)	D8K6H	Cell Signaling Technology	40818	100	H	IF, F
Mouse anti-Rab7	E9O7E	Cell Signaling Technology	95746	100	H,M,R,Mk	WB, IP, IHC, IF
Mouse anti-LAMP1	H4A3	Abcam	ab25630	100	H	ICC/IF, WB, F, IHC
Sheep anti-TGN46	polyclonal	Bio-Rad	AHP500G	200	H	C*, IF, WB
Secondary Antibodies Immunofluorescence	Clone	Source	Reference	Dilution	Species Validation	Application Validation
Donkey anti-Sheep IgG (H+L) Cross-Adsorbed Secondary Antibody, Alexa Fluor 488	polyclonal	Invitrogen	A11015	800	S	IHC, ICC/IF, F
Goat anti-Rabbit IgG (H+L) Cross-Adsorbed Secondary Antibody, Alexa Fluor 568	polyclonal	Invitrogen	A11011	800	Rb	IHC, ICC/IF, F
Anti-Rabbit IgG F(ab) ATTO647N (H+L)	polyclonal	Hypermol	2318	500	Rb	IF
Goat anti-Mouse IgG2a Cross-Adsorbed Secondary Antibody, Alexa Fluor 647	polyclonal	Invitrogen	A21241	800	M	IHC, ICC/IF
WB (Western Blot), IP (Immunoprecipitation), IHC (Immunohistochemistry), IF (Immunofluorescence), F (Flow Cytometry), E (ELISA), ICC (Immunocytochemistry), EM (Electron Microscopy), C* (Immunohistology - Frozen)
H (Human), M (Mouse), R (Rat), Mk (Monkey), Rb (Rabbit), B (Bovine), G (Goat), S (Sheep), Hm (Hamster), NHP (non-human primate)
