# Supplementary material for: Clathrin-associated AP-1 controls termination of STING signalling
Source: Nature. 2022 Oct 19;610(7933):761–7. doi: 10.1038/s41586-022-05354-0 (PMC9605868; doi:10.1038/s41586-022-05354-0)
Supplement: Supplementary file 5 — Source Data Figs. 1–3 and Extended Data Figs. 1,3, 4, 5, 6 and 9 [file 41586_2022_5354_MOESM5_ESM.xlsx]

## Sheet: Fig.3g BLI
WT	600 nM	300 nM	150 nM	75 nM		pSTING	600 nM	300 nM	150 nM	75 nM
0	0.00013594	0.00388096	-0.0005035	0.00035566		0	-0.0036655	-0.0001042	-0.001704	0.00113606
0.2	0.00026368	0.00406703	-9.13e-05	0.00111984		0.2	-0.0020985	0.00047163	-0.0009994	-0.0002498
0.4	0.00044413	0.00426724	0.00030213	0.00180957		0.4	-0.0004784	0.00117462	-0.0002857	-0.0014432
0.6	0.00067728	0.00448158	0.00067676	0.00242484		0.6	0.00119496	0.00200475	0.00043706	-0.002444
0.8	0.00096316	0.00471005	0.00103259	0.00296565		0.8	0.00292142	0.00296201	0.00116892	-0.0032522
1	0.00130174	0.00495266	0.00136962	0.00343201		1	0.00470102	0.00404641	0.00190986	-0.003868
1.2	0.00169304	0.0052094	0.00168785	0.00382391		1.2	0.00653377	0.00525794	0.00265988	-0.0042912
1.4	0.00213705	0.00548027	0.00198727	0.00414135		1.4	0.00841966	0.00659661	0.00341898	-0.0045218
1.6	0.00263377	0.00576528	0.0022679	0.00438433		1.6	0.0103587	0.00806241	0.00418716	-0.00456
1.8	0.00318321	0.00606442	0.00252972	0.00455286		1.8	0.0123509	0.00965535	0.00496442	-0.0044056
2	0.00402294	0.0059344	0.00278808	0.00458118		2	0.01485	0.0114581	0.0061324	-0.0040221
2.2	0.00496557	0.00591559	0.00300048	0.00452757		2.2	0.0172393	0.0135366	0.00703938	-0.003334
2.4	0.00583285	0.00602352	0.0032656	0.0043872		2.4	0.019619	0.0158626	0.00781885	-0.0023734
2.6	0.00652992	0.00622272	0.00361351	0.00418474		2.6	0.0218286	0.0182438	0.00848561	-0.0012591
2.8	0.00703231	0.00657133	0.00402841	0.00387892		2.8	0.0238557	0.0206203	0.00901317	-1.64e-05
3	0.00741063	0.00710447	0.00455615	0.00361129		3	0.0256757	0.0229246	0.00951278	0.00114391
3.2	0.00760677	0.00779159	0.00500765	0.00339814		3.2	0.0274355	0.024978	0.0100188	0.00225529
3.4	0.0076953	0.00861216	0.00530987	0.00325856		3.4	0.029226	0.0265829	0.0105791	0.00320061
3.6	0.00773825	0.00953655	0.00539904	0.00315508		3.6	0.0311211	0.0278678	0.0112291	0.00394316
3.8	0.00782723	0.0103422	0.00533127	0.0031426		3.8	0.0330672	0.0288153	0.0120356	0.00444791
4	0.0079398	0.0109805	0.00521322	0.00317916		4	0.0350446	0.0295561	0.0130118	0.0049422
4.2	0.00803942	0.0114689	0.00531825	0.00336531		4.2	0.0369133	0.0302593	0.0143387	0.00540518
4.4	0.00824222	0.0117222	0.00566568	0.00363263		4.4	0.0386057	0.0310343	0.0158522	0.0058891
4.6	0.00868588	0.0116835	0.00613657	0.00398816		4.6	0.0401156	0.0318581	0.0174287	0.00632739
4.8	0.00931966	0.0115279	0.00658568	0.00446704		4.8	0.0415734	0.0328125	0.0190791	0.00669748
5	0.0101109	0.0114742	0.00697047	0.00501848		5	0.0429828	0.0338408	0.0208242	0.00702645
5.2	0.0111064	0.0116007	0.00720945	0.00546639		5.2	0.0442838	0.0347573	0.0224482	0.00735445
5.4	0.0122402	0.0118912	0.00723414	0.00576154		5.4	0.0454594	0.0357261	0.0238998	0.00761384
5.6	0.0133156	0.0122483	0.00705907	0.00591594		5.6	0.0465764	0.0369113	0.0251159	0.00786044
5.8	0.0142246	0.0125577	0.00680448	0.005882		5.8	0.0476079	0.0383696	0.0260405	0.00818219
6	0.014817	0.0127406	0.00658794	0.0056681		6	0.0485275	0.0400596	0.0267403	0.0085036
6.2	0.015168	0.0127854	0.00643812	0.00527596		6.2	0.0493824	0.0419996	0.0273264	0.0086484
6.4	0.0153862	0.0127796	0.00634402	0.00480954		6.4	0.0503113	0.0440096	0.0277591	0.00855145
6.6	0.0156435	0.0128138	0.00626756	0.0044278		6.6	0.0513364	0.0458314	0.0282008	0.00829989
6.8	0.0160844	0.0130459	0.00608174	0.00416309		6.8	0.0524455	0.0473182	0.028708	0.00811597
7	0.0167973	0.0135298	0.00570023	0.00408247		7	0.053545	0.0484297	0.0292127	0.0080676
7.2	0.0176747	0.0141871	0.00513427	0.00422921		7.2	0.0546842	0.0493424	0.0297081	0.00828379
7.4	0.0185005	0.0148638	0.00462564	0.00459507		7.4	0.0558075	0.0500777	0.0303345	0.00889099
7.6	0.0190937	0.0156118	0.00440304	0.00508371		7.6	0.0570331	0.0508679	0.0310657	0.00982123
7.8	0.0194258	0.0163698	0.00458274	0.00577165		7.8	0.0581593	0.0517296	0.0318132	0.0109085
8	0.019702	0.0169523	0.00504923	0.0065545		8	0.0592234	0.0527063	0.032433	0.0120109
8.2	0.0200426	0.0173447	0.00582137	0.00736805		8.2	0.0601968	0.0537024	0.0329469	0.0130992
8.4	0.0204403	0.0176916	0.00671194	0.00817724		8.4	0.0612359	0.0547173	0.0335358	0.0142039
8.6	0.0209287	0.0179553	0.00767553	0.00884293		8.6	0.0622495	0.0556201	0.034192	0.0153928
8.8	0.0214935	0.0181249	0.00871415	0.00919164		8.8	0.0632229	0.0564839	0.034799	0.0165098
9	0.0220053	0.0182066	0.00985537	0.00920339		9	0.0642175	0.0574035	0.0353702	0.0175956
9.2	0.0223004	0.018233	0.010928	0.0089353		9.2	0.0653277	0.0582813	0.0360227	0.0186764
9.4	0.0224135	0.0182319	0.0119416	0.00837775		9.4	0.0664871	0.0591289	0.0366532	0.0197002
9.6	0.0224983	0.0181976	0.0128211	0.00763881		9.6	0.0676555	0.0599324	0.0373937	0.0205574
9.8	0.0227353	0.0181422	0.0133371	0.0068339		9.8	0.06896	0.0606362	0.0382334	0.0212034
10	0.0231352	0.0182249	0.0134326	0.00616752		10	0.0703598	0.0611904	0.0391639	0.0216016
10.2	0.0236777	0.0185387	0.0132547	0.0056922		10.2	0.071751	0.0617579	0.0400863	0.0218146
10.4	0.024382	0.0190165	0.0128255	0.00554093		10.4	0.0729375	0.0625318	0.0409309	0.02191
10.6	0.0250436	0.0196366	0.0122596	0.00572375		10.6	0.0738843	0.0635076	0.0414977	0.0220313
10.8	0.0255519	0.0203424	0.0118072	0.00622558		10.8	0.0747077	0.06469	0.0419204	0.0223115
11	0.0258423	0.0211953	0.0116488	0.00693398		11	0.0754516	0.0659843	0.0422907	0.0227453
11.2	0.0260509	0.022103	0.0116743	0.00785327		11.2	0.0761061	0.0672458	0.0426367	0.0232351
11.4	0.0262595	0.023005	0.0118318	0.0088669		11.4	0.0765973	0.0683408	0.0430014	0.0237012
11.6	0.0266059	0.023756	0.0120002	0.00990117		11.6	0.0769142	0.0693219	0.0434577	0.024156
11.8	0.0270665	0.0242683	0.0122677	0.0108704		11.8	0.0771019	0.0702518	0.0439654	0.0246666
12	0.0276905	0.0244591	0.0125467	0.0116702		12	0.0772845	0.071233	0.0445729	0.0252056
12.2	0.0284087	0.0243124	0.0129259	0.0122247		12.2	0.0774727	0.0723336	0.0452012	0.0257113
12.4	0.0291884	0.023921	0.013415	0.0125447		12.4	0.0776566	0.0734599	0.0458654	0.0262636
12.6	0.0300186	0.0233883	0.0139745	0.0126169		12.6	0.0779611	0.0744456	0.0466106	0.0269747
12.8	0.0309535	0.0228689	0.014486	0.0125063		12.8	0.0783667	0.075142	0.0476102	0.0277865
13	0.0319536	0.0223652	0.0150467	0.0123375		13	0.0789598	0.0755275	0.0487906	0.0286485
13.2	0.0329876	0.0219944	0.0155566	0.0121712		13.2	0.0798093	0.0756361	0.0502199	0.0296447
13.4	0.0339778	0.0218199	0.0159444	0.0120365		13.4	0.0810532	0.0756185	0.051675	0.030665
13.6	0.0348194	0.0219977	0.0163406	0.0119364		13.6	0.0825054	0.0757736	0.0530172	0.0315148
13.8	0.035385	0.0224417	0.0167856	0.0119324		13.8	0.0840527	0.0762792	0.05404	0.0321648
14	0.0357882	0.02307	0.0171152	0.0120909		14	0.0854855	0.0771309	0.0548014	0.03268
14.2	0.0362031	0.0238202	0.0174253	0.0123302		14.2	0.0868092	0.078257	0.0552781	0.033159
14.4	0.0366621	0.024679	0.0177382	0.0125792		14.4	0.0879707	0.0794321	0.0555514	0.0335695
14.6	0.0371841	0.0256165	0.0179789	0.0129522		14.6	0.0889747	0.0805403	0.0557098	0.0338357
14.8	0.037809	0.0265366	0.0181256	0.0133177		14.8	0.0899501	0.0814776	0.0559279	0.0339167
15	0.0383981	0.0274606	0.0182641	0.0135059		15	0.0909308	0.082403	0.0560851	0.0338582
15.2	0.0388102	0.0283305	0.0182575	0.0135625		15.2	0.0917126	0.0832329	0.0561715	0.0335998
15.4	0.0390811	0.0290901	0.0181161	0.0135207		15.4	0.0923749	0.0840984	0.0562367	0.0332225
15.6	0.0392564	0.0296844	0.0178275	0.013366		15.6	0.0930083	0.0849042	0.0563827	0.0328017
15.8	0.039298	0.0300978	0.0173996	0.0132213		15.8	0.0935341	0.0856925	0.0565505	0.0324975
16	0.0392773	0.0303343	0.0168335	0.0130697		16	0.0939439	0.0862496	0.0568197	0.0324119
16.2	0.0392583	0.0304367	0.0163411	0.0128867		16.2	0.0944267	0.0865883	0.0571522	0.0324694
16.4	0.0392745	0.0303882	0.0161124	0.0127249		16.4	0.0949863	0.0867659	0.057616	0.03264
16.6	0.0392482	0.0302625	0.0161545	0.0125428		16.6	0.0957801	0.086909	0.0581378	0.0329381
16.8	0.0392399	0.0302992	0.0162996	0.0122922		16.8	0.096655	0.0871502	0.0586921	0.0333711
17	0.0392659	0.0305898	0.0165092	0.0120734		17	0.0975404	0.0875498	0.0591997	0.0337942
17.2	0.0393302	0.0311203	0.0167096	0.0118862		17.2	0.0983557	0.0882098	0.0597136	0.0341996
17.4	0.0394079	0.0317923	0.0167972	0.0117818		17.4	0.0990427	0.0890379	0.0602069	0.034614
17.6	0.0396718	0.0325179	0.0168221	0.0117282		17.6	0.0994825	0.0899813	0.060771	0.0351448
17.8	0.0400382	0.033106	0.017035	0.0117225		17.8	0.0997964	0.0908712	0.0613483	0.0357536
18	0.0403201	0.0335244	0.017456	0.0116807		18	0.100015	0.0917049	0.0619716	0.0364413
18.2	0.0405583	0.0337466	0.0180697	0.0116983		18.2	0.10027	0.092568	0.0626381	0.0372597
18.4	0.0407549	0.033906	0.018824	0.0116748		18.4	0.100688	0.0934211	0.0633389	0.0382238
18.6	0.0409052	0.0340304	0.0196407	0.0116194		18.6	0.101186	0.0941948	0.0639098	0.0392099
18.8	0.0410904	0.0342462	0.0203026	0.0115339		18.8	0.101784	0.0948121	0.0644515	0.0401174
19	0.0415138	0.0346142	0.0208129	0.0115455		19	0.102566	0.0953095	0.0649857	0.0409393
19.2	0.0420389	0.0351436	0.0211664	0.0117052		19.2	0.103524	0.0954819	0.065453	0.0416823
19.4	0.0425596	0.0357119	0.0214225	0.0120452		19.4	0.104579	0.0954314	0.065875	0.0423655
19.6	0.0429532	0.0361964	0.0216098	0.0125443		19.6	0.10576	0.0952188	0.0662381	0.0429367
19.8	0.0432586	0.0365604	0.0219068	0.0132099		19.8	0.107004	0.0950985	0.0664798	0.043318
20	0.0434595	0.0366954	0.0222885	0.0139131		20	0.108234	0.0951729	0.0666542	0.0435287
20.2	0.0436331	0.0366772	0.0226418	0.0145058		20.2	0.109367	0.0955264	0.0669611	0.0434725
20.4	0.0438639	0.0366513	0.0228933	0.0150101		20.4	0.110305	0.0961306	0.067393	0.0430993
20.6	0.0441508	0.0367161	0.0231101	0.0154752		20.6	0.111047	0.0969392	0.0680307	0.0423944
20.8	0.044487	0.0368433	0.0232424	0.0158957		20.8	0.111657	0.0977594	0.0689471	0.0415888
21	0.0447942	0.0370086	0.0233918	0.01634		21	0.112119	0.098471	0.0700746	0.0408708
21.2	0.0450216	0.0371085	0.0236365	0.0167715		21.2	0.112485	0.0991672	0.0712567	0.0404429
21.4	0.0451251	0.0370868	0.0240212	0.0171676		21.4	0.11283	0.0998401	0.0724287	0.0404086
21.6	0.0451328	0.0369889	0.0244129	0.0174129		21.6	0.113158	0.100582	0.0735378	0.0408676
21.8	0.0451882	0.0368633	0.0246782	0.0175129		21.8	0.113447	0.101369	0.074434	0.0416901
22	0.0454692	0.0367537	0.0247473	0.0174662		22	0.113707	0.102142	0.0750775	0.0426476
22.2	0.0461442	0.0367624	0.024633	0.0172815		22.2	0.113892	0.10298	0.0755395	0.0434831
22.4	0.0472049	0.0369258	0.0243641	0.0170046		22.4	0.114053	0.103891	0.0758756	0.044134
22.6	0.0486385	0.0372626	0.0240724	0.0167147		22.6	0.114199	0.104692	0.0760423	0.0445345
22.8	0.0500932	0.0376993	0.0238469	0.0164855		22.8	0.114347	0.105317	0.0760628	0.0448506
23	0.0513694	0.0381181	0.0237301	0.0163358		23	0.114493	0.105939	0.0759552	0.0451817
23.2	0.0523453	0.0384659	0.0237576	0.0163281		23.2	0.114762	0.1065	0.075664	0.045596
23.4	0.0530903	0.0387212	0.0239381	0.0163573		23.4	0.115199	0.107008	0.0752329	0.0459798
23.6	0.0535091	0.0388631	0.0241865	0.0163501		23.6	0.115756	0.10748	0.0748736	0.046409
23.8	0.0537203	0.0389693	0.0244731	0.0163053		23.8	0.116316	0.107979	0.074816	0.0466669
24	0.0538163	0.039138	0.0247915	0.0162919		24	0.116987	0.108345	0.0750975	0.0467776
24.2	0.053807	0.039335	0.0251378	0.0163805		24.2	0.117833	0.108444	0.0757157	0.046758
24.4	0.0536495	0.0395046	0.0254672	0.0165832		24.4	0.118892	0.108324	0.0765833	0.046789
24.6	0.0533685	0.0396411	0.0258678	0.0169815		24.6	0.120003	0.108168	0.0775848	0.0469583
24.8	0.0529273	0.0397631	0.0262909	0.0174882		24.8	0.121228	0.108082	0.0785591	0.0473554
25	0.0523735	0.0400379	0.0266972	0.018018		25	0.122441	0.108133	0.0795484	0.0479573
25.2	0.051706	0.0404916	0.0270632	0.0184993		25.2	0.123458	0.10839	0.0803729	0.0487115
25.4	0.0510482	0.0411462	0.0273733	0.0189841		25.4	0.124129	0.10884	0.0810405	0.0494595
25.6	0.050477	0.0419371	0.0276108	0.0194987		25.6	0.124692	0.109456	0.0815578	0.0500063
25.8	0.0501844	0.0428318	0.0278676	0.0200091		25.8	0.125088	0.110317	0.0819991	0.0503585
26	0.0501348	0.0435733	0.0281983	0.0204595		26	0.125379	0.111272	0.0822492	0.0506216
26.2	0.0502825	0.0441539	0.0285363	0.0207548		26.2	0.1256	0.112288	0.0823662	0.0508865
26.4	0.0504672	0.0445858	0.0288183	0.0208881		26.4	0.125811	0.113297	0.0823968	0.0511967
26.6	0.050777	0.0449028	0.0290521	0.0209269		26.6	0.125956	0.114382	0.082343	0.051581
26.8	0.0511292	0.0450947	0.0292503	0.0209232		26.8	0.126211	0.115279	0.0822102	0.0519804
27	0.0515311	0.0451372	0.0293379	0.0209359		27	0.126538	0.116136	0.0821353	0.0521982
27.2	0.0520634	0.0451019	0.0294456	0.0210294		27.2	0.126829	0.116933	0.0822788	0.052394
27.4	0.0527903	0.0449632	0.0296221	0.0212324		27.4	0.127049	0.117587	0.0826683	0.0525184
27.6	0.0536707	0.0446926	0.0298202	0.0213796		27.6	0.127379	0.117863	0.0832706	0.0526265
27.8	0.0545923	0.0443223	0.0298997	0.0214939		27.8	0.127846	0.117894	0.0840206	0.0526728
28	0.055485	0.0440038	0.0298921	0.0216296		28	0.128446	0.117847	0.0848244	0.0528676
28.2	0.0562627	0.0438847	0.0298265	0.0218197		28.2	0.129087	0.117701	0.0856483	0.0530776
28.4	0.0569036	0.0440213	0.029704	0.0219777		28.4	0.129817	0.117608	0.0863777	0.0532901
28.6	0.0574721	0.0444166	0.0295593	0.0221638		28.6	0.130549	0.117667	0.0870204	0.053485
28.8	0.0580759	0.0449754	0.0295317	0.0223342		28.8	0.131257	0.117875	0.0875005	0.0537068
29	0.0587384	0.0457395	0.0296124	0.0224944		29	0.131976	0.118018	0.0879049	0.0539464
29.2	0.0594049	0.0465582	0.0296856	0.0226493		29.2	0.132869	0.118146	0.0882422	0.0542937
29.4	0.0601494	0.0472872	0.0298042	0.0227729		29.4	0.133803	0.118269	0.0886095	0.0549202
29.6	0.0608069	0.0478405	0.0298624	0.0228251		29.6	0.134652	0.118468	0.0889846	0.0558346
29.8	0.0612887	0.0482914	0.0298214	0.0228124		29.8	0.135384	0.118795	0.0894319	0.0569144
30	0.0615942	0.0485571	0.0296796	0.0226507		30	0.135941	0.119258	0.0899358	0.0578942
30.2	0.0617939	0.0485663	0.0295825	0.0224062		30.2	0.136323	0.11996	0.09042	0.0587258
30.4	0.0619153	0.0484586	0.0295478	0.0221999		30.4	0.136604	0.120791	0.0908072	0.0592524
30.6	0.0620287	0.0483139	0.0296406	0.0221673		30.6	0.136812	0.121763	0.0911611	0.059427
30.8	0.0622069	0.0481922	0.0299471	0.0223094		30.8	0.136917	0.122719	0.0915155	0.0595055
31	0.0623539	0.0481817	0.0304415	0.0226656		31	0.136948	0.123594	0.0918927	0.0595986
31.2	0.0624234	0.0484069	0.030954	0.0231682		31.2	0.136935	0.124347	0.0923363	0.05975
31.4	0.0622373	0.0487822	0.0313671	0.0236902		31.4	0.136925	0.125045	0.0928403	0.0600019
31.6	0.0618494	0.0492933	0.0317314	0.0242214		31.6	0.137026	0.125659	0.0932772	0.0603486
31.8	0.0612745	0.0498691	0.0320126	0.0246639		31.8	0.137199	0.126186	0.0936648	0.0605854
32	0.0606899	0.0504187	0.0322088	0.0250045		32	0.137482	0.1267	0.0939789	0.0607071
32.2	0.0602278	0.0507582	0.032384	0.025253		32.2	0.137847	0.1271	0.0942475	0.0606753
32.4	0.0600432	0.0509722	0.0326575	0.0254174		32.4	0.138205	0.127367	0.094458	0.0605588
32.6	0.0600965	0.0511245	0.0329593	0.0254682		32.6	0.138474	0.127417	0.0946224	0.0606008
32.8	0.0603275	0.0511524	0.0332088	0.0254575		32.8	0.13866	0.127405	0.0947181	0.0608464
33	0.060732	0.0510026	0.033487	0.0253898		33	0.138712	0.127454	0.0947653	0.0612836
33.2	0.0612508	0.0507627	0.0337216	0.0252339		33.2	0.138563	0.127674	0.0947237	0.0618591
33.4	0.061838	0.0503644	0.0338831	0.0250187		33.4	0.138375	0.128039	0.0947032	0.062424
33.6	0.0625546	0.0497781	0.0340553	0.0247081		33.6	0.138132	0.128568	0.0947836	0.0627641
33.8	0.063447	0.0492206	0.0344438	0.0243719		33.8	0.13789	0.129228	0.0949862	0.0629475
34	0.064516	0.0488471	0.0349886	0.0240653		34	0.137612	0.129904	0.0952345	0.0629268
34.2	0.0656801	0.0486333	0.0356951	0.0237749		34.2	0.137498	0.130549	0.0955443	0.0627123
34.4	0.0668264	0.0486259	0.0364767	0.023564		34.4	0.137513	0.131142	0.0958603	0.062534
34.6	0.0677725	0.0489316	0.0372856	0.023494		34.6	0.137689	0.131664	0.0961869	0.0624718
34.8	0.0683764	0.0494145	0.0378856	0.0235505		34.8	0.137966	0.13216	0.0964974	0.0625503
35	0.0684843	0.049947	0.0382972	0.023604		35	0.138525	0.132561	0.0968042	0.0627443
35.2	0.0683022	0.0504953	0.0385094	0.0237127		35.2	0.139321	0.132869	0.0971313	0.0629872
35.4	0.0678911	0.0510939	0.0386623	0.023883		35.4	0.14029	0.133063	0.0976085	0.0632323
35.6	0.0674496	0.0517139	0.0386833	0.0241508		35.6	0.141401	0.133207	0.0981863	0.0632953
35.8	0.0670282	0.0522543	0.0386674	0.0245173		35.8	0.142644	0.133304	0.0987841	0.0631753
36	0.0668359	0.0527181	0.0386054	0.0249771		36	0.143836	0.133425	0.099384	0.0630292
36.2	0.0667304	0.0531634	0.0385096	0.0255684		36.2	0.144937	0.133579	0.0999673	0.0630683
36.4	0.0667664	0.0535944	0.0383874	0.0263083		36.4	0.145933	0.133912	0.100433	0.063247
36.6	0.0668385	0.0539781	0.0383212	0.0271385		36.6	0.14677	0.134415	0.10081	0.0637943
36.8	0.0669946	0.0543457	0.0382969	0.0279893		36.8	0.147415	0.134975	0.101158	0.0645928
37	0.067234	0.0547546	0.0384241	0.0288682		37	0.147942	0.135599	0.101593	0.0655083
37.2	0.0676091	0.0551674	0.0388018	0.029625		37.2	0.148294	0.136222	0.102157	0.0663672
37.4	0.0680896	0.0556107	0.0393074	0.0301285		37.4	0.148429	0.136746	0.102869	0.0671074
37.6	0.0685768	0.0560037	0.03979	0.0302979		37.6	0.148519	0.137168	0.103656	0.0676135
37.8	0.0691344	0.0563874	0.0401834	0.0302337		37.8	0.148646	0.137529	0.10449	0.067966
38	0.0694517	0.0566903	0.0403536	0.0299928		38	0.148752	0.13787	0.10526	0.0682441
38.2	0.0695973	0.0569804	0.0402841	0.0296314		38.2	0.148785	0.138183	0.105908	0.0684374
38.4	0.0694974	0.0571572	0.0400479	0.0292097		38.4	0.148872	0.13853	0.106396	0.0685667
38.6	0.0693497	0.0572383	0.0398207	0.0287679		38.6	0.149086	0.138863	0.106793	0.0687341
38.8	0.0692244	0.0572086	0.0396326	0.028252		38.8	0.149382	0.139149	0.107154	0.0689203
39	0.0693748	0.0571973	0.0394394	0.0277447		39	0.14979	0.139307	0.10751	0.0691148
39.2	0.0697312	0.0571207	0.0391458	0.0273663		39.2	0.150373	0.139458	0.107776	0.0692289
39.4	0.0702657	0.0569487	0.0387917	0.0271161		39.4	0.151098	0.139596	0.107927	0.0693957
39.6	0.0708882	0.0567113	0.0384196	0.0269924		39.6	0.151729	0.139801	0.108001	0.069615
39.8	0.0714395	0.0566308	0.0380549	0.0270646		39.8	0.152297	0.140067	0.108015	0.069914
40	0.0718669	0.0566915	0.0378557	0.0272476		40	0.152854	0.140419	0.107908	0.0702499
40.2	0.0720777	0.0569409	0.0378453	0.0274501		40.2	0.153317	0.140793	0.107823	0.0706431
40.4	0.072213	0.0573846	0.0380469	0.0277048		40.4	0.153684	0.141196	0.107803	0.0708337
40.6	0.072451	0.0579351	0.0383715	0.0279121		40.6	0.154055	0.141621	0.107923	0.0707645
40.8	0.0728482	0.0583228	0.0388296	0.0279779		40.8	0.154448	0.142115	0.108119	0.0704036
41	0.0733609	0.0585284	0.0392673	0.027906		41	0.154769	0.142781	0.108429	0.0698708
41.2	0.0738867	0.0586518	0.0396901	0.0276814		41.2	0.155151	0.143681	0.10881	0.0692743
41.4	0.0744472	0.0587346	0.0399067	0.0273474		41.4	0.155551	0.14477	0.109248	0.0687367
41.6	0.0748161	0.0588459	0.0399484	0.0269757		41.6	0.15595	0.145956	0.109661	0.0682244
41.8	0.0751047	0.0590571	0.0398047	0.0266392		41.8	0.156251	0.147066	0.110004	0.0679022
42	0.0752259	0.0593308	0.039646	0.0264571		42	0.156644	0.147952	0.110316	0.067794
42.2	0.0754073	0.0595543	0.0395126	0.0264829		42.2	0.157108	0.148558	0.110659	0.0680441
42.4	0.0755664	0.0597607	0.0395066	0.0266437		42.4	0.1576	0.14898	0.111047	0.0685272
42.6	0.0758212	0.0598762	0.0395726	0.0269863		42.6	0.158033	0.149269	0.111381	0.0692231
42.8	0.0759694	0.0598787	0.0397616	0.0275772		42.8	0.158478	0.149592	0.111739	0.0700016
43	0.0761082	0.0598491	0.0399663	0.0283013		43	0.158867	0.149903	0.112148	0.0709154
43.2	0.0761203	0.0599102	0.0401646	0.0290459		43.2	0.159127	0.150106	0.112634	0.0717712
43.4	0.0761265	0.0600587	0.0402945	0.0298296		43.4	0.159332	0.14999	0.113199	0.0726967
43.6	0.0759983	0.0603533	0.0404473	0.0306338		43.6	0.159585	0.149653	0.113877	0.0736625
43.8	0.0759074	0.0608282	0.0405737	0.0313701		43.8	0.159879	0.149214	0.114698	0.0746233
44	0.0759712	0.0613969	0.040718	0.031954		44	0.160187	0.148784	0.11563	0.0753337
44.2	0.0763442	0.0618155	0.0408777	0.0323534		44.2	0.160493	0.148435	0.116521	0.0757743
44.4	0.0768083	0.0621282	0.0411847	0.0325821		44.4	0.160783	0.148358	0.11723	0.0759734
44.6	0.0773106	0.0622907	0.0415589	0.0325863		44.6	0.161018	0.148533	0.117746	0.0761174
44.8	0.0776456	0.0623522	0.0419539	0.0323051		44.8	0.161314	0.148849	0.118007	0.0761313
45	0.0778751	0.0623436	0.0422169	0.0319313		45	0.161642	0.149277	0.118067	0.076087
45.2	0.0778755	0.0624811	0.0424456	0.0315784		45.2	0.162024	0.149757	0.118093	0.0760464
45.4	0.0778157	0.0626516	0.0426262	0.0312071		45.4	0.1624	0.150204	0.118147	0.076052
45.6	0.0777721	0.0628704	0.0428364	0.0308969		45.6	0.162855	0.150607	0.118305	0.0759504
45.8	0.0778696	0.0630247	0.0430551	0.0306505		45.8	0.163248	0.151082	0.118521	0.0758111
46	0.077973	0.0630512	0.0433893	0.0303957		46	0.163482	0.151739	0.118762	0.0755535
46.2	0.0781532	0.0629047	0.0437387	0.0302289		46.2	0.163578	0.152518	0.118825	0.0752693
46.4	0.0784406	0.0627176	0.0440094	0.0302328		46.4	0.163701	0.153343	0.118843	0.0750554
46.6	0.0789268	0.0625833	0.0440873	0.0303079		46.6	0.163905	0.154131	0.118795	0.075015
46.8	0.079577	0.0625829	0.0440009	0.0303576		46.8	0.164217	0.154722	0.118822	0.0751499
47	0.0804675	0.0627535	0.0437644	0.0303716		47	0.164722	0.155034	0.11881	0.0756096
47.2	0.0814644	0.0631692	0.0433853	0.0302618		47.2	0.165416	0.155291	0.118828	0.0763435
47.4	0.0825267	0.0637247	0.0428611	0.0299949		47.4	0.16619	0.155597	0.118779	0.0772196
47.6	0.0835832	0.064339	0.0423225	0.0296584		47.6	0.1668	0.155845	0.118727	0.0780448
47.8	0.0845928	0.0648641	0.041878	0.0294086		47.8	0.167187	0.156105	0.118559	0.0788691
48	0.0853993	0.0653434	0.0416549	0.0292194		48	0.167374	0.156437	0.118377	0.0797043
48.2	0.0859563	0.065607	0.0416452	0.0290275		48.2	0.167292	0.156797	0.118207	0.0805527
48.4	0.0862153	0.0657258	0.0418357	0.0288875		48.4	0.166936	0.157153	0.118128	0.0812792
48.6	0.0862212	0.065799	0.0421017	0.0287946		48.6	0.166429	0.157582	0.118139	0.0819236
48.8	0.0859925	0.0659461	0.0424312	0.0286764		48.8	0.165904	0.158031	0.118221	0.0824646
49	0.0856806	0.0660269	0.0427036	0.0284822		49	0.165353	0.158451	0.118294	0.0828328
49.2	0.0853157	0.0660042	0.042907	0.0283543		49.2	0.164831	0.158782	0.118368	0.0829007
49.4	0.0849064	0.0658659	0.0431212	0.028269		49.4	0.164359	0.159032	0.1184	0.0827103
49.6	0.084394	0.0655633	0.0434296	0.0283043		49.6	0.164054	0.159259	0.118382	0.0823822
49.8	0.0838775	0.0651577	0.0437455	0.0285191		49.8	0.163957	0.159475	0.118404	0.0820422
50	0.0833628	0.0646929	0.0440663	0.0290267		50	0.164131	0.159577	0.118691	0.081793
50.2	0.0828999	0.0643083	0.0443692	0.0296203		50.2	0.164598	0.159525	0.119216	0.0816509
50.4	0.0825667	0.0641264	0.0445789	0.0302454		50.4	0.165261	0.15932	0.119983	0.081642
50.6	0.0824721	0.0641571	0.0446	0.03084		50.6	0.166047	0.159037	0.120788	0.0817578
50.8	0.0826124	0.0643365	0.044566	0.0314333		50.8	0.166872	0.158725	0.121622	0.0820036
51	0.0829638	0.0645899	0.044565	0.031959		51	0.167661	0.15844	0.122399	0.0822494
51.2	0.083659	0.0649218	0.0446813	0.0325282		51.2	0.168389	0.158273	0.123269	0.0825932
51.4	0.0845946	0.0652281	0.0449326	0.0330755		51.4	0.169137	0.158369	0.124213	0.0831107
51.6	0.085668	0.0656046	0.0453978	0.0335365		51.6	0.169757	0.158641	0.125347	0.0837419
51.8	0.0866224	0.0660412	0.0459352	0.0339021		51.8	0.170217	0.159061	0.126543	0.0843049
52	0.0874241	0.0666694	0.0464792	0.0341354		52	0.170545	0.159609	0.127642	0.084814
52.2	0.087989	0.0674674	0.0470237	0.0341204		52.2	0.1708	0.160252	0.128405	0.0852207
52.4	0.0883898	0.0683521	0.0476114	0.033946		52.4	0.171003	0.160923	0.12882	0.0855662
52.6	0.0886413	0.0690671	0.0481579	0.0336569		52.6	0.171279	0.161612	0.128986	0.0858266
52.8	0.0888053	0.0694951	0.0486463	0.0332812		52.8	0.171665	0.162269	0.128994	0.085913
53	0.0888661	0.0697571	0.0490898	0.0328553		53	0.17217	0.162976	0.128902	0.085836
53.2	0.088684	0.0698722	0.0494759	0.0324599		53.2	0.172723	0.163725	0.12875	0.0857356
53.4	0.0882652	0.0698681	0.0497597	0.0320962		53.4	0.173308	0.164367	0.128563	0.0856399
53.6	0.0876577	0.0698594	0.0500534	0.0318983		53.6	0.173877	0.164702	0.128271	0.0857154
53.8	0.0870139	0.0700461	0.0503452	0.0317649		53.8	0.174356	0.164743	0.127911	0.0859812
54	0.0863681	0.0702652	0.0505676	0.0317478		54	0.174716	0.164505	0.127524	0.0863752
54.2	0.0859099	0.0703914	0.0507031	0.0317904		54.2	0.175076	0.16404	0.127179	0.0867336
54.4	0.0856367	0.0703766	0.050915	0.0319418		54.4	0.175337	0.163415	0.126986	0.0870371
54.6	0.0854139	0.0702071	0.0510958	0.0320804		54.6	0.175637	0.162953	0.127022	0.0871251
54.8	0.0852221	0.0699795	0.0512538	0.0322813		54.8	0.176022	0.162866	0.127329	0.0871742
55	0.0850271	0.06975	0.0513965	0.0324941		55	0.176428	0.163082	0.127888	0.0871966
55.2	0.0848582	0.0697275	0.0514977	0.0328414		55.2	0.176675	0.163542	0.128703	0.0872538
55.4	0.0847257	0.0698922	0.0514037	0.0332769		55.4	0.176893	0.164261	0.12964	0.0872235
55.6	0.0847673	0.0702965	0.0511547	0.0337046		55.6	0.176973	0.165148	0.13067	0.0870838
55.8	0.0850236	0.0707582	0.0508461	0.0341621		55.8	0.177023	0.166015	0.131689	0.0867841
56	0.0855543	0.0712684	0.0503884	0.0346925		56	0.177175	0.166922	0.1327	0.0864625
56.2	0.0862834	0.0716194	0.0497791	0.0351952		56.2	0.177519	0.167804	0.133587	0.0860555
56.4	0.0871056	0.0719407	0.0491156	0.0356057		56.4	0.177873	0.16866	0.134296	0.085551
56.6	0.0879916	0.0723164	0.0485811	0.0359955		56.6	0.178165	0.169445	0.134654	0.0851141
56.8	0.0888569	0.0727924	0.0481959	0.0362775		56.8	0.178288	0.170023	0.134631	0.0848062
57	0.0897323	0.0733784	0.0480999	0.0364726		57	0.178341	0.170244	0.134259	0.0847209
57.2	0.0905944	0.0740391	0.0483599	0.0366464		57.2	0.178259	0.170179	0.133693	0.0849181
57.4	0.0914614	0.0745911	0.048776	0.0367783		57.4	0.178135	0.169895	0.133114	0.0853944
57.6	0.0921966	0.0749232	0.0491136	0.0368203		57.6	0.178138	0.1694	0.132611	0.0859277
57.8	0.0928262	0.0750742	0.0493002	0.0367203		57.8	0.178362	0.168839	0.132339	0.0864429
58	0.0931032	0.0750504	0.0493848	0.0365242		58	0.178603	0.168419	0.132276	0.0867852
58.2	0.0930112	0.0749969	0.049414	0.0362196		58.2	0.178957	0.168234	0.132312	0.0869542
58.4	0.092728	0.0750631	0.049515	0.0359212		58.4	0.179343	0.168277	0.132349	0.087109
58.6	0.0924997	0.0752155	0.049694	0.0357339		58.6	0.179693	0.168586	0.132498	0.0874121
58.8	0.0923675	0.0754407	0.0499463	0.0357705		58.8	0.179928	0.16918	0.132726	0.0878839
59	0.0923708	0.075713	0.0501686	0.035869		59	0.180102	0.169938	0.133055	0.0883357
59.2	0.0924406	0.076023	0.0503561	0.0360183		59.2	0.180186	0.170742	0.133476	0.0887274
59.4	0.0926037	0.0763269	0.0504652	0.0362017		59.4	0.180257	0.171427	0.133885	0.0891018
59.6	0.0928211	0.0766846	0.0505623	0.0363453		59.6	0.180178	0.171997	0.134191	0.089522
59.8	0.0930036	0.0769971	0.0507392	0.0364158		59.8	0.179915	0.172397	0.134359	0.0899298
60	0.0931586	0.0772692	0.0511406	0.0364782		60	0.179455	0.172723	0.134476	0.0904893
60.2	0.0933726	0.0774901	0.051644	0.036498		60.2	0.178947	0.172997	0.134621	0.0911488
60.4	0.0935492	0.077742	0.0522251	0.0364277		60.4	0.17844	0.173267	0.134948	0.0917141
60.6	0.0936413	0.0779526	0.0528239	0.0363296		60.6	0.178095	0.173468	0.135427	0.0921704
60.8	0.0936839	0.0781068	0.0532617	0.036196		60.8	0.177898	0.173682	0.136028	0.0925495
61	0.0937598	0.0781342	0.0532806	0.0359783		61	0.177917	0.1738	0.13668	0.0928787
61.2	0.0938438	0.0781237	0.0529588	0.0357828		61.2	0.178159	0.173819	0.13734	0.0931047
61.4	0.0939623	0.0780053	0.0524588	0.0356238		61.4	0.178727	0.17379	0.137859	0.0933505
61.6	0.094176	0.0779027	0.0518471	0.0354983		61.6	0.17948	0.173919	0.138163	0.0935377
61.8	0.0945696	0.077818	0.0512532	0.0353841		61.8	0.180399	0.17416	0.138173	0.093751
62	0.0952013	0.0777998	0.0508159	0.0353822		62	0.181418	0.174509	0.137909	0.0939109
62.2	0.0960788	0.077678	0.0505218	0.0355314		62.2	0.182417	0.175018	0.137455	0.0941546
62.4	0.097054	0.0774603	0.0504278	0.0357878		62.4	0.183205	0.175586	0.136851	0.0943651
62.6	0.0980593	0.0771506	0.0505483	0.0361406		62.6	0.183862	0.17597	0.136156	0.0945124
62.8	0.0990789	0.0767407	0.0509616	0.0365907		62.8	0.184391	0.176167	0.135423	0.0945677
63	0.100164	0.0762669	0.0516067	0.0370615		63	0.18472	0.176154	0.134663	0.0946622
63.2	0.101203	0.0758079	0.0525128	0.0374325		63.2	0.184931	0.176049	0.133924	0.0947984
63.4	0.102122	0.0753787	0.0534614	0.0377979		63.4	0.18517	0.175965	0.133383	0.0949469
63.6	0.102778	0.074915	0.0543687	0.0380317		63.6	0.185505	0.17608	0.13313	0.095167
63.8	0.10317	0.0745702	0.0550868	0.0381162		63.8	0.185944	0.176313	0.13321	0.095374
64	0.103192	0.074379	0.0557026	0.0380689		64	0.186455	0.176614	0.133587	0.0956202
64.2	0.102853	0.0743547	0.0561618	0.0379809		64.2	0.186886	0.176711	0.134178	0.0958756
64.4	0.10229	0.074502	0.0565133	0.0378241		64.4	0.187201	0.176653	0.134932	0.0962039
64.6	0.101615	0.0747492	0.0567578	0.0377555		64.6	0.187389	0.176414	0.135805	0.0965161
64.8	0.100871	0.0750109	0.0569711	0.0378137		64.8	0.187552	0.176091	0.136783	0.09689
65	0.100137	0.0753383	0.0570972	0.0379074		65	0.187844	0.175828	0.137727	0.097206
65.2	0.0996162	0.0757468	0.0570811	0.0379824		65.2	0.18823	0.175772	0.138683	0.0975157
65.4	0.0992776	0.0761785	0.056923	0.0379993		65.4	0.18859	0.175909	0.139536	0.0977124
65.6	0.099088	0.0766598	0.0566882	0.0379406		65.6	0.188842	0.176187	0.14035	0.0978886
65.8	0.0990681	0.0771572	0.0563841	0.0378404		65.8	0.189015	0.176643	0.141051	0.098138
66	0.0992104	0.0775295	0.0561543	0.0377647		66	0.189099	0.177188	0.141727	0.0984276
66.2	0.0995577	0.0777677	0.0560518	0.0378082		66.2	0.189201	0.177763	0.142283	0.09868
66.4	0.100113	0.0778981	0.056107	0.0379842		66.4	0.18936	0.178423	0.142773	0.0989842
66.6	0.100855	0.0779928	0.0562259	0.0382116		66.6	0.189584	0.179124	0.143192	0.0993734
66.8	0.10161	0.0781617	0.0563425	0.0385203		66.8	0.189912	0.179862	0.143603	0.0996938
67	0.102197	0.0785526	0.0562722	0.0388891		67	0.190265	0.180667	0.143956	0.0999098
67.2	0.102587	0.0791179	0.0560805	0.0391768		67.2	0.190612	0.181566	0.144244	0.100096
67.4	0.102799	0.0797649	0.0558555	0.0393101		67.4	0.190869	0.182305	0.14447	0.10015
67.6	0.102876	0.0803989	0.0557012	0.0393268		67.6	0.191126	0.18283	0.144694	0.100036
67.8	0.102863	0.080962	0.0555992	0.0391626		67.8	0.191246	0.183089	0.144882	0.0997354
68	0.102932	0.0813356	0.0555648	0.0388846		68	0.191253	0.183126	0.145146	0.0993822
68.2	0.102991	0.0815593	0.0555551	0.0385308		68.2	0.191127	0.182914	0.145478	0.0989827
68.4	0.103028	0.0817096	0.0555352	0.0381207		68.4	0.191049	0.182653	0.145816	0.0987848
68.6	0.103062	0.0819141	0.0555131	0.0377626		68.6	0.191044	0.182492	0.145992	0.0987376
68.8	0.103202	0.0821129	0.0555108	0.0374924		68.8	0.191015	0.182387	0.146049	0.098957
69	0.103386	0.0823685	0.0555741	0.0372694		69	0.190855	0.182358	0.145952	0.0992973
69.2	0.103529	0.0826298	0.0557523	0.037092		69.2	0.190631	0.182456	0.145783	0.0999006
69.4	0.103779	0.0829145	0.0560852	0.0370882		69.4	0.190457	0.182655	0.145601	0.100636
69.6	0.104073	0.0830417	0.0565307	0.0372488		69.6	0.190211	0.182883	0.145472	0.101399
69.8	0.104304	0.0831364	0.0570655	0.0375372		69.8	0.189984	0.18321	0.145347	0.10207
70	0.104379	0.0832008	0.0576525	0.0379385		70	0.189972	0.183622	0.145252	0.102696
70.2	0.10437	0.0833834	0.0582187	0.0384461		70.2	0.190166	0.184012	0.145202	0.10294
70.4	0.104184	0.0837544	0.0586784	0.0390911		70.4	0.190446	0.184344	0.145128	0.102878
70.6	0.103888	0.0843413	0.0590038	0.0397528		70.6	0.19087	0.184639	0.14502	0.102596
70.8	0.103653	0.0848027	0.0592524	0.0403922		70.8	0.191395	0.184874	0.144975	0.102184
71	0.103567	0.0850142	0.0594404	0.0409337		71	0.191949	0.184939	0.145011	0.101747
71.2	0.103633	0.0849468	0.0595333	0.0414228		71.2	0.192602	0.184946	0.14516	0.101545
71.4	0.10385	0.0846641	0.0594241	0.0417323		71.4	0.193277	0.184947	0.145463	0.101521
71.6	0.10416	0.0842702	0.0591891	0.0418475		71.6	0.193966	0.185048	0.145958	0.101608
71.8	0.104424	0.0839444	0.0589027	0.0417948		71.8	0.194777	0.185265	0.146494	0.101857
72	0.104593	0.0836052	0.0587042	0.0417365		72	0.195685	0.185742	0.146938	0.102289
72.2	0.10478	0.0832167	0.0586743	0.0416487		72.2	0.196571	0.186366	0.147244	0.102778
72.4	0.104984	0.0827238	0.0588519	0.0414989		72.4	0.197285	0.186974	0.147476	0.103209
72.6	0.105171	0.0821858	0.059208	0.0413533		72.6	0.197786	0.18753	0.147641	0.103627
72.8	0.105301	0.0816437	0.0596044	0.0412106		72.8	0.198067	0.1881	0.147813	0.104006
73	0.105441	0.0812917	0.0599086	0.0410379		73	0.198235	0.188593	0.148122	0.1042
73.2	0.10546	0.0810266	0.0600403	0.040833		73.2	0.198284	0.189016	0.148477	0.104169
73.4	0.105414	0.0809046	0.0600638	0.040578		73.4	0.198467	0.189356	0.14882	0.103951
73.6	0.105389	0.0809121	0.0600132	0.0403177		73.6	0.19878	0.189492	0.149152	0.103539
73.8	0.105464	0.0810749	0.0599939	0.0401074		73.8	0.199179	0.189296	0.149466	0.102818
74	0.105635	0.081371	0.0600078	0.0400204		74	0.199577	0.188801	0.149697	0.102026
74.2	0.105913	0.0817741	0.0600747	0.0400021		74.2	0.200083	0.18819	0.149923	0.101253
74.4	0.106142	0.0821682	0.0601629	0.0401263		74.4	0.200544	0.187556	0.150241	0.100715
74.6	0.106305	0.0826185	0.0602982	0.0403383		74.6	0.201023	0.186891	0.150512	0.100498
74.8	0.106385	0.0831354	0.0603719	0.0406721		74.8	0.201517	0.186358	0.150734	0.100576
75	0.106427	0.0836957	0.0603979	0.0410123		75	0.20195	0.185998	0.150912	0.100688
75.2	0.106328	0.0843296	0.0604448	0.0413145		75.2	0.20218	0.185789	0.151026	0.100767
75.4	0.106216	0.084871	0.0606128	0.0416072		75.4	0.202269	0.185729	0.151018	0.100844
75.6	0.106078	0.0851576	0.060922	0.0418861		75.6	0.202222	0.185875	0.151036	0.100918
75.8	0.105982	0.0853278	0.0613493	0.0420201		75.8	0.202112	0.186161	0.151158	0.101051
76	0.105805	0.0853772	0.0617662	0.0420273		76	0.201922	0.186647	0.15146	0.101333
76.2	0.105682	0.0853212	0.0620865	0.0420163		76.2	0.201783	0.187389	0.151903	0.101832
76.4	0.105618	0.0852821	0.062172	0.0418845		76.4	0.201689	0.188387	0.152446	0.10244
76.6	0.105662	0.085375	0.0619436	0.0417084		76.6	0.201682	0.189463	0.153119	0.103132
76.8	0.105849	0.085431	0.0616159	0.0415851		76.8	0.201708	0.190422	0.153876	0.103938
77	0.106259	0.0855873	0.0613804	0.0414616		77	0.201931	0.191059	0.154663	0.104826
77.2	0.106801	0.0858465	0.0612908	0.0412613		77.2	0.202301	0.191383	0.155533	0.105717
77.4	0.10744	0.0861031	0.0613814	0.0410148		77.4	0.202817	0.191459	0.156401	0.10638
77.6	0.108111	0.0863121	0.0615808	0.0407707		77.6	0.20333	0.19148	0.157198	0.10684
77.8	0.1086	0.0864172	0.0617517	0.0404737		77.8	0.203847	0.191713	0.157873	0.107198
78	0.108913	0.0864311	0.0618297	0.0402576		78	0.204181	0.192106	0.158467	0.107496
78.2	0.109229	0.0863953	0.0619107	0.0402137		78.2	0.20428	0.192461	0.15878	0.10769
78.4	0.109573	0.0863406	0.0619856	0.0404245		78.4	0.204107	0.192719	0.158851	0.107894
78.6	0.109819	0.0861761	0.0621618	0.040706		78.6	0.203677	0.192934	0.158689	0.107972
78.8	0.109978	0.0860772	0.0623843	0.0410507		78.8	0.203019	0.193008	0.158419	0.107726
79	0.110144	0.0859169	0.0627879	0.0413737		79	0.202408	0.193132	0.157992	0.107184
79.2	0.110187	0.0857397	0.0631854	0.0416473		79.2	0.202041	0.193361	0.157584	0.106583
79.4	0.110083	0.0856429	0.0635094	0.0417971		79.4	0.201998	0.193753	0.157233	0.105973
79.6	0.1099	0.0856293	0.0636981	0.0418662		79.6	0.20227	0.194285	0.156959	0.105463
79.8	0.109811	0.0856421	0.0638668	0.0419109		79.8	0.202738	0.19485	0.156612	0.105145
80	0.109753	0.0857405	0.0638372	0.0418963		80	0.203242	0.195298	0.156248	0.105098
80.2	0.109774	0.0859509	0.0637133	0.0418959		80.2	0.203695	0.195571	0.155965	0.105258
80.4	0.10981	0.0862759	0.0636755	0.041908		80.4	0.204126	0.195631	0.155799	0.105711
80.6	0.109879	0.0868022	0.0637101	0.0419733		80.6	0.204624	0.195437	0.155749	0.106419
80.8	0.109971	0.0873704	0.0637227	0.0420737		80.8	0.205238	0.195141	0.155877	0.107324
81	0.110061	0.0878102	0.0637753	0.042325		81	0.205779	0.194893	0.156142	0.108278
81.2	0.110022	0.0881268	0.0638517	0.0426402		81.2	0.206116	0.194805	0.156479	0.109307
81.4	0.109903	0.0883057	0.0638744	0.0429796		81.4	0.20622	0.194927	0.156822	0.110422
81.6	0.109814	0.0883307	0.0638057	0.0433465		81.6	0.206126	0.19513	0.157221	0.111629
81.8	0.109743	0.0881993	0.0637237	0.0437745		81.8	0.205889	0.19533	0.157683	0.112934
82	0.109767	0.0880344	0.0635784	0.0441903		82	0.205645	0.195557	0.158195	0.114263
82.2	0.109958	0.0877879	0.0633897	0.044561		82.2	0.205432	0.195819	0.158747	0.115377
82.4	0.11026	0.0876255	0.0631469	0.0449305		82.4	0.205294	0.195982	0.159405	0.116135
82.6	0.110589	0.0875651	0.0629965	0.0452382		82.6	0.205331	0.196153	0.16005	0.116717
82.8	0.110877	0.0877346	0.0628619	0.0454361		82.8	0.20562	0.196348	0.160635	0.11715
83	0.110988	0.0881453	0.0628476	0.0454756		83	0.206142	0.196566	0.161088	0.11734
83.2	0.110922	0.0887897	0.0629392	0.0453716		83.2	0.206751	0.19678	0.161395	0.117328
83.4	0.110715	0.0894647	0.0631364	0.0452246		83.4	0.207338	0.197032	0.161554	0.117182
83.6	0.110435	0.0901595	0.0632731	0.0450395		83.6	0.207809	0.197369	0.161671	0.116834
83.8	0.110052	0.090864	0.0634288	0.0448192		83.8	0.208036	0.197752	0.161785	0.116265
84	0.109541	0.0914878	0.0634952	0.0446542		84	0.208169	0.19808	0.161954	0.115545
84.2	0.109017	0.0919733	0.0635155	0.0446834		84.2	0.208419	0.198332	0.162098	0.114788
84.4	0.108594	0.0923255	0.0636181	0.0448301		84.4	0.20876	0.198571	0.162165	0.114178
84.6	0.108209	0.0924798	0.0639636	0.045088		84.6	0.209061	0.198814	0.162128	0.113713
84.8	0.107856	0.0924393	0.0645306	0.0453387		84.8	0.209312	0.199053	0.16195	0.113402
85	0.107702	0.0921993	0.065293	0.045613		85	0.209452	0.199242	0.161571	0.113385
85.2	0.107773	0.091842	0.0660945	0.0458476		85.2	0.209501	0.199353	0.161112	0.113556
85.4	0.108091	0.0915254	0.0667767	0.0461174		85.4	0.209498	0.199387	0.160585	0.113644
85.6	0.108754	0.0913941	0.0673368	0.0464015		85.6	0.209546	0.19928	0.159987	0.113544
85.8	0.109741	0.091431	0.0677192	0.0466936		85.8	0.209685	0.199002	0.159409	0.113272
86	0.110819	0.091667	0.0680114	0.0468599		86	0.209887	0.198733	0.159	0.112904
86.2	0.111843	0.0920909	0.068257	0.0468403		86.2	0.210086	0.198641	0.158678	0.112593
86.4	0.112766	0.0926112	0.0685729	0.0466228		86.4	0.210337	0.198775	0.158487	0.112408
86.6	0.113475	0.0931498	0.0687872	0.0463029		86.6	0.210579	0.1992	0.15846	0.112289
86.8	0.113915	0.093702	0.0689014	0.0460208		86.8	0.210869	0.199938	0.158687	0.112261
87	0.114138	0.0942344	0.0688946	0.0458723		87	0.211162	0.200813	0.159143	0.11227
87.2	0.114141	0.0947233	0.0687577	0.0458761		87.2	0.211349	0.201647	0.159849	0.112317
87.4	0.11392	0.0950927	0.0684303	0.0459644		87.4	0.21147	0.202329	0.160793	0.112318
87.6	0.113534	0.0952223	0.0680294	0.046122		87.6	0.211637	0.202757	0.161917	0.112328
87.8	0.113239	0.0951172	0.0677159	0.0463347		87.8	0.211779	0.203101	0.163042	0.112576
88	0.113194	0.0947917	0.0675	0.0465888		88	0.211822	0.203381	0.164092	0.113093
88.2	0.1134	0.0942614	0.0674743	0.0468536		88.2	0.211906	0.203556	0.165049	0.113705
88.4	0.113716	0.0936736	0.0676196	0.0470573		88.4	0.211866	0.203565	0.16582	0.114487
88.6	0.114188	0.0932417	0.0678465	0.0471389		88.6	0.211676	0.203497	0.166335	0.115437
88.8	0.114769	0.0930689	0.0680336	0.0470931		88.8	0.211465	0.203284	0.16663	0.116203
89	0.115394	0.0932431	0.0681427	0.0469864		89	0.211456	0.203041	0.16667	0.116659
89.2	0.116011	0.0936028	0.0682275	0.0467515		89.2	0.211642	0.202884	0.166523	0.116949
89.4	0.116718	0.0940237	0.0681784	0.046493		89.4	0.212066	0.202975	0.166303	0.117106
89.6	0.117339	0.0943406	0.0681037	0.0462139		89.6	0.212623	0.203307	0.16611	0.117185
89.8	0.117814	0.0945628	0.0679277	0.0459118		89.8	0.213183	0.203861	0.165968	0.117303
90	0.118152	0.0947111	0.0677417	0.0455775		90	0.213805	0.204488	0.165946	0.117529
90.2	0.118468	0.0949135	0.06746	0.0452904		90.2	0.214522	0.205085	0.166017	0.117741
90.4	0.118615	0.0951858	0.0672844	0.0450369		90.4	0.215379	0.205498	0.166169	0.117933
90.6	0.118667	0.0955143	0.0671955	0.0449116		90.6	0.216261	0.20563	0.16643	0.118012
90.8	0.118563	0.0957263	0.0672335	0.0449615		90.8	0.217093	0.205454	0.166773	0.117988
91	0.11843	0.0956716	0.0673949	0.0450639		91	0.217776	0.205009	0.167181	0.117849
91.2	0.118284	0.0953095	0.0677224	0.0452631		91.2	0.218156	0.204352	0.167631	0.117746
91.4	0.118278	0.0947594	0.06819	0.0455518		91.4	0.218156	0.203719	0.168057	0.117754
91.6	0.118387	0.0940564	0.068671	0.0458891		91.6	0.217967	0.203129	0.16833	0.117853
91.8	0.118566	0.0934402	0.0691506	0.0461932		91.8	0.217697	0.202548	0.1684	0.117928
92	0.118594	0.0930419	0.0694971	0.0464159		92	0.217257	0.202164	0.168268	0.118097
92.2	0.118507	0.092947	0.069652	0.0465152		92.2	0.216804	0.202043	0.168	0.118171
92.4	0.11839	0.0930307	0.0696091	0.0466075		92.4	0.21643	0.202004	0.167606	0.118073
92.6	0.118315	0.0932619	0.0694239	0.0467154		92.6	0.216084	0.202121	0.167193	0.117822
92.8	0.118272	0.0934453	0.0691789	0.046822		92.8	0.215743	0.202516	0.166866	0.11757
93	0.118439	0.0936792	0.0688414	0.0470253		93	0.215489	0.203048	0.166757	0.117192
93.2	0.11865	0.0939341	0.0684487	0.047184		93.2	0.215255	0.203591	0.166818	0.116825
93.4	0.118892	0.0942236	0.0679094	0.0471664		93.4	0.215072	0.204221	0.167029	0.11653
93.6	0.119207	0.0946131	0.0673218	0.0470194		93.6	0.215028	0.204907	0.167256	0.116404
93.8	0.119698	0.0951661	0.0667544	0.0468618		93.8	0.215168	0.205572	0.167493	0.116355
94	0.120118	0.0957561	0.0663845	0.0468399		94	0.215456	0.206205	0.167659	0.116419
94.2	0.120509	0.0963218	0.0662607	0.0470176		94.2	0.215875	0.206839	0.167785	0.116587
94.4	0.120811	0.0968157	0.0664478	0.0473489		94.4	0.216392	0.207387	0.167889	0.11692
94.6	0.121014	0.0971622	0.0669213	0.047667		94.6	0.216914	0.20786	0.168019	0.11744
94.8	0.121068	0.0973248	0.0675766	0.0479999		94.8	0.217377	0.208263	0.168177	0.118169
95	0.120987	0.0974078	0.0683105	0.048231		95	0.217796	0.208564	0.168291	0.119009
95.2	0.120734	0.0974397	0.068919	0.0484987		95.2	0.218321	0.208794	0.168272	0.119836
95.4	0.120321	0.0975143	0.0694016	0.0488568		95.4	0.218948	0.20899	0.168133	0.120487
95.6	0.119768	0.0975606	0.0698566	0.0492658		95.6	0.219586	0.209171	0.167979	0.121008
95.8	0.119184	0.0975805	0.0702436	0.0495895		95.8	0.220189	0.209186	0.167867	0.12138
96	0.118777	0.0974021	0.0705674	0.0497861		96	0.220715	0.209006	0.167837	0.121678
96.2	0.118551	0.0971298	0.0707994	0.0498151		96.2	0.221025	0.208743	0.168086	0.121906
96.4	0.118541	0.0968578	0.0709228	0.0497112		96.4	0.22119	0.208511	0.168585	0.122113
96.6	0.11869	0.0967958	0.0707177	0.0496044		96.6	0.221339	0.208262	0.169293	0.122331
96.8	0.118905	0.0968554	0.0702666	0.0494423		96.8	0.221489	0.208146	0.170066	0.122596
97	0.119098	0.0970513	0.0695435	0.0491842		97	0.221623	0.208255	0.170898	0.12281
97.2	0.119344	0.0974017	0.068813	0.0489197		97.2	0.221806	0.208495	0.171601	0.123002
97.4	0.11957	0.0978461	0.0681227	0.0486481		97.4	0.221955	0.208757	0.172193	0.12315
97.6	0.119756	0.0982474	0.0676485	0.048417		97.6	0.222027	0.209137	0.172592	0.123111
97.8	0.119854	0.0986363	0.067355	0.0481642		97.8	0.221987	0.209574	0.172861	0.122854
98	0.119932	0.098972	0.0672719	0.0479644		98	0.221973	0.210071	0.172968	0.122427
98.2	0.120025	0.0991661	0.067345	0.0476865		98.2	0.221874	0.210637	0.172985	0.121907
98.4	0.120075	0.0991439	0.0675764	0.047396		98.4	0.221745	0.211234	0.172989	0.121342
98.6	0.120067	0.0989881	0.067908	0.0471866		98.6	0.221623	0.211767	0.172962	0.120879
98.8	0.120094	0.098679	0.068331	0.0472471		98.8	0.221623	0.212329	0.172789	0.120527
99	0.120227	0.0982583	0.0689118	0.0475037		99	0.221693	0.212881	0.17253	0.120356
99.2	0.120463	0.0977133	0.0695977	0.0478729		99.2	0.221835	0.213383	0.172241	0.120401
99.4	0.120836	0.0970919	0.0702275	0.048292		99.4	0.222037	0.213688	0.171939	0.120728
99.6	0.121313	0.0965012	0.0707992	0.0486458		99.6	0.222303	0.213833	0.171714	0.121163
99.8	0.121835	0.0961461	0.0712962	0.0489801		99.8	0.222604	0.213846	0.171767	0.121706
100	0.122324	0.0961094	0.0717111	0.0493326		100	0.222972	0.213697	0.172028	0.12234
100.2	0.122783	0.0962509	0.0719691	0.0497581		100.2	0.22351	0.213401	0.172425	0.123124
100.4	0.123201	0.0965521	0.0721546	0.0501406		100.4	0.224125	0.213177	0.172906	0.123809
100.6	0.123629	0.0969486	0.0722717	0.0503986		100.6	0.224727	0.212992	0.173412	0.124318
100.8	0.124073	0.0974273	0.0723904	0.0504331		100.8	0.225378	0.212716	0.173758	0.124666
101	0.124491	0.0979174	0.0724588	0.0501671		101	0.225921	0.212393	0.173996	0.124832
101.2	0.124727	0.0984775	0.0725227	0.0496893		101.2	0.226331	0.212119	0.174219	0.124645
101.4	0.124708	0.0990483	0.072613	0.0490494		101.4	0.226649	0.211831	0.17444	0.124281
101.6	0.124549	0.0995975	0.0727167	0.0482888		101.6	0.227003	0.211649	0.174605	0.123834
101.8	0.124357	0.100073	0.0728106	0.0475068		101.8	0.227333	0.211598	0.174819	0.123485
102	0.124087	0.100528	0.0729087	0.0468819		102	0.227643	0.211634	0.175004	0.123311
102.2	0.123932	0.101002	0.0729695	0.0465012		102.2	0.227941	0.211681	0.175013	0.123383
102.4	0.123929	0.101561	0.072913	0.0463919		102.4	0.228277	0.211869	0.174805	0.123518
102.6	0.124037	0.102197	0.0727734	0.0465739		102.6	0.228682	0.212108	0.174602	0.123736
102.8	0.124193	0.102836	0.0726444	0.0469118		102.8	0.22904	0.21237	0.174449	0.123932
103	0.124407	0.103354	0.0725632	0.0474128		103	0.229356	0.212551	0.174409	0.124095
103.2	0.124531	0.103856	0.0726707	0.0479383		103.2	0.2296	0.212675	0.174506	0.124131
103.4	0.124721	0.104134	0.0729761	0.0485397		103.4	0.229809	0.212698	0.174762	0.124224
103.6	0.124929	0.1041	0.0733883	0.0491314		103.6	0.229861	0.212649	0.175003	0.124392
103.8	0.12515	0.10366	0.0737485	0.0497195		103.8	0.229865	0.21261	0.175107	0.124664
104	0.125282	0.103088	0.0740838	0.0501106		104	0.229761	0.212835	0.175093	0.124898
104.2	0.125403	0.102311	0.0742918	0.0501945		104.2	0.229572	0.213256	0.174928	0.125158
104.4	0.125471	0.101496	0.0744482	0.0498558		104.4	0.229257	0.213745	0.174695	0.125425
104.6	0.125488	0.100696	0.0746403	0.0492418		104.6	0.228776	0.214202	0.174502	0.1257
104.8	0.125404	0.100003	0.0748607	0.048474		104.8	0.228186	0.214615	0.174442	0.12595
105	0.125316	0.0992662	0.0750726	0.0476899		105	0.227677	0.214871	0.174415	0.126243
105.2	0.125269	0.0986385	0.0752481	0.0470846		105.2	0.227248	0.215011	0.174469	0.126628
105.4	0.125232	0.0983005	0.0752676	0.0468564		105.4	0.226858	0.214986	0.174635	0.127062
105.6	0.125141	0.0983651	0.07507	0.0469448		105.6	0.22648	0.214872	0.174926	0.127546
105.8	0.125033	0.0988104	0.0746757	0.0472852		105.8	0.226177	0.21473	0.175318	0.127987
106	0.124768	0.0996239	0.0741192	0.0478469		106	0.225929	0.214613	0.175882	0.128347
106.2	0.124474	0.100611	0.0735421	0.0486013		106.2	0.225793	0.214403	0.176631	0.128568
106.4	0.12422	0.101552	0.0730981	0.0494063		106.4	0.22571	0.214207	0.177471	0.128677
106.6	0.12406	0.102294	0.0728082	0.0501854		106.6	0.225812	0.213941	0.178264	0.12867
106.8	0.123897	0.102839	0.0727572	0.0508535		106.8	0.226002	0.213575	0.179008	0.128612
107	0.12391	0.103068	0.0727982	0.0513609		107	0.226341	0.213095	0.179699	0.128569
107.2	0.123928	0.103122	0.0728779	0.0516129		107.2	0.226658	0.212631	0.180281	0.128557
107.4	0.123916	0.103065	0.0729712	0.051706		107.4	0.227104	0.212346	0.18067	0.12854
107.6	0.123883	0.102968	0.073229	0.0516682		107.6	0.227574	0.212491	0.180942	0.128368
107.8	0.12395	0.102859	0.0734853	0.0516212		107.8	0.228031	0.212929	0.181037	0.127989
108	0.12418	0.10284	0.0738899	0.0516726		108	0.228238	0.213555	0.181006	0.127393
108.2	0.124505	0.102793	0.0743564	0.0518128		108.2	0.228272	0.214351	0.180845	0.126662
108.4	0.124823	0.102716	0.0748589	0.0519187		108.4	0.22817	0.215192	0.180762	0.125903
108.6	0.125103	0.102663	0.0753132	0.0520187		108.6	0.228045	0.215909	0.180706	0.125224
108.8	0.125367	0.102706	0.0757832	0.0521122		108.8	0.227821	0.216587	0.1807	0.12468
109	0.125507	0.102842	0.0761153	0.0521617		109	0.227619	0.217187	0.1807	0.12426
109.2	0.125622	0.103084	0.0763981	0.0521704		109.2	0.227518	0.217812	0.180735	0.123968
109.4	0.125789	0.103446	0.076617	0.0522092		109.4	0.22748	0.218339	0.180656	0.123725
109.6	0.126069	0.103828	0.0766537	0.0522377		109.6	0.227496	0.218733	0.180571	0.123619
109.8	0.126578	0.104109	0.0764254	0.0523022		109.8	0.227701	0.218838	0.180542	0.123672
110	0.127326	0.104276	0.0760346	0.0522698		110	0.228182	0.218834	0.180598	0.124015
110.2	0.128129	0.104366	0.0755451	0.0521568		110.2	0.228866	0.218576	0.180692	0.124499
110.4	0.128921	0.10438	0.0749795	0.051958		110.4	0.229592	0.218211	0.180845	0.125114
110.6	0.129684	0.104375	0.0743826	0.0517231		110.6	0.230333	0.217774	0.180933	0.125703
110.8	0.130288	0.104445	0.0739316	0.0514844		110.8	0.230964	0.217554	0.180879	0.126276
111	0.130667	0.104542	0.0736733	0.0513641		111	0.231508	0.217566	0.18073	0.126605
111.2	0.130918	0.104634	0.0735927	0.0514426		111.2	0.23188	0.217832	0.180577	0.126764
111.4	0.13103	0.104714	0.0735658	0.0517043		111.4	0.232138	0.218155	0.18042	0.126891
111.6	0.130957	0.104731	0.0736187	0.0521218		111.6	0.232277	0.218569	0.180293	0.127142
111.8	0.130707	0.104618	0.073747	0.052431		111.8	0.232382	0.219044	0.180293	0.127509
112	0.130393	0.104521	0.0739994	0.0526314		112	0.232383	0.219497	0.180394	0.128047
112.2	0.130162	0.104477	0.0744086	0.052765		112.2	0.232436	0.219903	0.180437	0.128622
112.4	0.130023	0.104408	0.0750326	0.0528777		112.4	0.232538	0.220308	0.180384	0.12914
112.6	0.129968	0.104382	0.0758318	0.0529391		112.6	0.232772	0.220575	0.180337	0.129484
112.8	0.130039	0.104455	0.0766342	0.0529756		112.8	0.233062	0.220674	0.180293	0.129665
113	0.130235	0.104543	0.0772529	0.0530746		113	0.233396	0.2206	0.180294	0.129718
113.2	0.130458	0.104538	0.0774853	0.0531284		113.2	0.233803	0.220349	0.180516	0.129876
113.4	0.130652	0.104548	0.0773799	0.0531584		113.4	0.234263	0.219958	0.180963	0.130209
113.6	0.130791	0.104526	0.0770805	0.0532063		113.6	0.23462	0.21961	0.181573	0.130763
113.8	0.130867	0.104457	0.0767767	0.0534659		113.8	0.234775	0.219312	0.182256	0.131328
114	0.130906	0.104321	0.076484	0.0537272		114	0.234783	0.219133	0.182907	0.131926
114.2	0.130862	0.10426	0.0762838	0.0539526		114.2	0.234705	0.219248	0.183459	0.132592
114.4	0.130819	0.104274	0.0761372	0.0540705		114.4	0.234657	0.219728	0.183985	0.13323
114.6	0.130888	0.104476	0.076009	0.0540684		114.6	0.234728	0.220477	0.184505	0.133739
114.8	0.131073	0.10483	0.0758779	0.0540516		114.8	0.234945	0.221371	0.184969	0.134317
115	0.131288	0.105296	0.0757838	0.0540918		115	0.235266	0.222329	0.185389	0.135053
115.2	0.131629	0.105827	0.0757353	0.0541625		115.2	0.235536	0.22332	0.185677	0.135738
115.4	0.132129	0.10641	0.0758154	0.0541822		115.4	0.235649	0.224361	0.185814	0.136295
115.6	0.132662	0.106985	0.0759704	0.0541818		115.6	0.23564	0.225293	0.185795	0.136709
115.8	0.1331	0.107584	0.0761484	0.0540544		115.8	0.235665	0.225963	0.185813	0.136855
116	0.133487	0.108226	0.0763751	0.0538563		116	0.235666	0.226351	0.185886	0.13666
116.2	0.133828	0.108953	0.0766565	0.0536453		116.2	0.235672	0.22639	0.18598	0.136166
116.4	0.134131	0.109597	0.0769516	0.053459		116.4	0.235597	0.226138	0.185999	0.135615
116.6	0.134418	0.110097	0.0772574	0.0533697		116.6	0.235449	0.225847	0.185915	0.135003
116.8	0.134711	0.110342	0.0775946	0.0533595		116.8	0.235248	0.225557	0.185662	0.134456
117	0.134923	0.110406	0.0779704	0.0534949		117	0.23494	0.225268	0.185179	0.134041
117.2	0.134935	0.110251	0.0783959	0.0538739		117.2	0.234555	0.224966	0.18469	0.13378
117.4	0.134778	0.110029	0.0787652	0.0544172		117.4	0.234352	0.224647	0.184342	0.133596
117.6	0.134406	0.109839	0.0790518	0.0548896		117.6	0.234411	0.224325	0.184269	0.133599
117.8	0.133915	0.10983	0.0792093	0.0552648		117.8	0.234718	0.22427	0.184495	0.133848
118	0.133478	0.109837	0.079273	0.0554602		118	0.235278	0.224509	0.185059	0.134134
118.2	0.133255	0.109855	0.079305	0.0554421		118.2	0.235902	0.224977	0.185768	0.134567
118.4	0.133089	0.109781	0.0794813	0.0553476		118.4	0.236411	0.22556	0.18641	0.13508
118.6	0.133087	0.109552	0.0797558	0.0552038		118.6	0.236777	0.226173	0.186879	0.13561
118.8	0.13321	0.109271	0.0801311	0.054929		118.8	0.236914	0.226718	0.187083	0.136015
119	0.133272	0.109142	0.0805299	0.0545759		119	0.236869	0.22716	0.187122	0.136313
119.2	0.133129	0.109206	0.0808986	0.0541283		119.2	0.236717	0.22744	0.187181	0.136505
119.4	0.132949	0.109488	0.0810753	0.0535896		119.4	0.236489	0.227597	0.1874	0.136618
119.6	0.132841	0.109896	0.0812315	0.0531273		119.6	0.236096	0.227742	0.18766	0.13681
119.8	0.132814	0.110262	0.0813363	0.0527784		119.8	0.235574	0.227844	0.187835	0.137077
120	0.132968	0.110432	0.0813803	0.052501		120	0.234911	0.227952	0.18786	0.13755
120.2	0.133371	0.110412	0.0812702	0.0523412		120.2	0.234352	0.228209	0.187612	0.137992
120.4	0.134005	0.110418	0.0811059	0.0523619		120.4	0.234098	0.228484	0.187052	0.138304
120.6	0.134641	0.110599	0.0807482	0.0525835		120.6	0.234183	0.228699	0.186284	0.138417
120.8	0.135126	0.111028	0.0802427	0.0529768		120.8	0.23467	0.228853	0.185613	0.138359
121	0.135428	0.111629	0.0796346	0.053395		121	0.235562	0.228913	0.185088	0.138193
121.2	0.135546	0.112361	0.0791053	0.0538239		121.2	0.236666	0.228873	0.18485	0.138089
121.4	0.135403	0.112905	0.0786728	0.0542033		121.4	0.23776	0.22893	0.184926	0.138146
121.6	0.135127	0.113123	0.0784213	0.0544253		121.6	0.238726	0.228997	0.185293	0.138307
121.8	0.13479	0.112986	0.0784227	0.0545055		121.8	0.239408	0.228988	0.185738	0.138635
122	0.134353	0.112665	0.0786906	0.0545535		122	0.239886	0.228952	0.186138	0.138897
122.2	0.133779	0.112191	0.0790836	0.0545271		122.2	0.240227	0.228872	0.186548	0.139041
122.4	0.133159	0.111722	0.0796304	0.054494		122.4	0.240328	0.228704	0.186972	0.139082
122.6	0.132499	0.111255	0.0802293	0.0544586		122.6	0.24021	0.228513	0.187431	0.138899
122.8	0.131952	0.1108	0.0808074	0.0544055		122.8	0.239979	0.228432	0.187967	0.138631
123	0.131732	0.11032	0.0812361	0.0543354		123	0.239688	0.228442	0.18868	0.138495
123.2	0.131868	0.109809	0.0815908	0.0542781		123.2	0.239289	0.228465	0.189425	0.138449
123.4	0.132322	0.109328	0.0817166	0.0541684		123.4	0.238948	0.22841	0.190072	0.138318
123.6	0.133098	0.109019	0.0816698	0.0541454		123.6	0.238781	0.228352	0.190488	0.138289
123.8	0.134164	0.108968	0.081455	0.0542169		123.8	0.23894	0.228418	0.190652	0.138144
124	0.135366	0.10926	0.0812032	0.0544059		124	0.239333	0.228548	0.190598	0.137791
124.2	0.136599	0.109799	0.0809049	0.0546535		124.2	0.239904	0.228823	0.19043	0.137326
124.4	0.137723	0.110551	0.0807156	0.0549124		124.4	0.24057	0.229193	0.190312	0.136936
124.6	0.138635	0.111351	0.0807233	0.0550849		124.6	0.241302	0.22965	0.190283	0.136592
124.8	0.139231	0.11209	0.0808874	0.0552547		124.8	0.241922	0.23007	0.190448	0.136368
125	0.139418	0.11264	0.0811069	0.0553749		125	0.242372	0.230534	0.190809	0.136276
125.2	0.139324	0.113094	0.0813307	0.0554815		125.2	0.242691	0.23092	0.191261	0.136347
125.4	0.13897	0.113323	0.0815744	0.055655		125.4	0.242921	0.231319	0.191747	0.13649
125.6	0.13839	0.113407	0.0817542	0.0558511		125.6	0.243036	0.231655	0.192317	0.136662
125.8	0.137669	0.113308	0.0819255	0.0560719		125.8	0.243019	0.231848	0.193008	0.136861
126	0.137016	0.113017	0.0821525	0.0563421		126	0.242905	0.231842	0.193737	0.1371
126.2	0.136466	0.112549	0.0823769	0.056574		126.2	0.242827	0.231712	0.194425	0.137344
126.4	0.136223	0.112086	0.082479	0.0566874		126.4	0.242691	0.231514	0.195059	0.137749
126.6	0.136418	0.111673	0.0823873	0.056687		126.6	0.242494	0.231186	0.195686	0.138383
126.8	0.136922	0.111416	0.0821293	0.0565687		126.8	0.242235	0.230848	0.196189	0.139046
127	0.13758	0.111414	0.0817894	0.0563062		127	0.241955	0.230563	0.196482	0.139727
127.2	0.138284	0.111674	0.0814596	0.0560037		127.2	0.241516	0.230408	0.196622	0.140339
127.4	0.138857	0.11212	0.0811428	0.0555949		127.4	0.241166	0.23049	0.19667	0.140739
127.6	0.139205	0.112599	0.0808569	0.0552766		127.6	0.240901	0.230837	0.196671	0.140877
127.8	0.13947	0.113049	0.0806564	0.0550191		127.8	0.240793	0.231346	0.196554	0.140914
128	0.139619	0.113457	0.0805799	0.0549782		128	0.240863	0.231924	0.196329	0.140952
128.2	0.139679	0.113749	0.0805947	0.0551572		128.2	0.241168	0.232593	0.195871	0.141005
128.4	0.139668	0.113867	0.0806171	0.0555882		128.4	0.241527	0.233147	0.19519	0.141061
128.6	0.139658	0.11398	0.0806943	0.0560593		128.6	0.241982	0.233526	0.194316	0.141026
128.8	0.139592	0.114157	0.0808807	0.0565781		128.8	0.242559	0.233791	0.193384	0.140892
129	0.139507	0.114235	0.0811549	0.0571377		129	0.243227	0.234062	0.192562	0.14051
129.2	0.139403	0.11419	0.0815397	0.0577539		129.2	0.243912	0.234202	0.19193	0.140001
129.4	0.139391	0.114023	0.0821182	0.058525		129.4	0.244687	0.234236	0.191535	0.139479
129.6	0.139484	0.113725	0.0828744	0.0593775		129.6	0.245413	0.234202	0.191307	0.139225
129.8	0.139717	0.113355	0.0836676	0.0601755		129.8	0.245919	0.234118	0.191284	0.139305
130	0.140157	0.113079	0.0844129	0.0607449		130	0.24605	0.233982	0.191491	0.139723
130.2	0.140792	0.112986	0.0850048	0.0610289		130.2	0.245924	0.23384	0.192076	0.140403
130.4	0.141452	0.113229	0.0854889	0.0610273		130.4	0.245423	0.233862	0.192914	0.141164
130.6	0.141909	0.11377	0.0858049	0.0608162		130.6	0.244689	0.23395	0.19391	0.141844
130.8	0.142092	0.114424	0.0859206	0.0605555		130.8	0.243892	0.234025	0.195002	0.142352
131	0.14203	0.11503	0.0857948	0.0603155		131	0.243305	0.234155	0.196029	0.142785
131.2	0.141844	0.115478	0.0854626	0.0602598		131.2	0.242847	0.234412	0.196827	0.14312
131.4	0.141709	0.115736	0.0850169	0.0602975		131.4	0.24269	0.234591	0.197321	0.143517
131.6	0.141674	0.115882	0.0845492	0.0604376		131.6	0.2428	0.234702	0.197555	0.144072
131.8	0.141758	0.115917	0.0840553	0.0605392		131.8	0.243047	0.234838	0.197481	0.144675
132	0.141831	0.115979	0.0835916	0.0604799		132	0.243344	0.234917	0.197207	0.145162
132.2	0.141841	0.116144	0.0833129	0.0601864		132.2	0.243815	0.234963	0.196858	0.145607
132.4	0.141674	0.11631	0.0831506	0.0597905		132.4	0.244491	0.235148	0.196635	0.145986
132.6	0.141485	0.116325	0.0831217	0.0594786		132.6	0.245379	0.235649	0.196561	0.146188
132.8	0.141313	0.116276	0.0833046	0.0593135		132.8	0.246462	0.23643	0.196662	0.146293
133	0.141188	0.116185	0.0837266	0.0593066		133	0.247561	0.237347	0.196893	0.146453
133.2	0.141191	0.116107	0.0842317	0.0592806		133.2	0.248289	0.238168	0.1972	0.146737
133.4	0.141319	0.116073	0.0847688	0.0590909		133.4	0.248518	0.238831	0.197516	0.147017
133.6	0.14156	0.116115	0.085282	0.0587207		133.6	0.248322	0.239279	0.197858	0.147247
133.8	0.141787	0.116243	0.0856632	0.0582949		133.8	0.247839	0.239428	0.198215	0.147465
134	0.142035	0.116435	0.085931	0.0580003		134	0.2471	0.239386	0.19845	0.14766
134.2	0.142196	0.116534	0.0860985	0.0579492		134.2	0.246462	0.239256	0.198654	0.147728
134.4	0.142428	0.116462	0.0862392	0.0582207		134.4	0.245948	0.239011	0.198807	0.147719
134.6	0.142705	0.116282	0.0862772	0.0587042		134.6	0.245524	0.238644	0.198826	0.147646
134.8	0.143097	0.11598	0.0862161	0.0593147		134.8	0.245226	0.23819	0.198665	0.147402
135	0.143542	0.115561	0.0860783	0.0598675		135	0.245238	0.23755	0.198466	0.147023
135.2	0.144024	0.115113	0.0858817	0.0603379		135.2	0.245493	0.236729	0.198202	0.146497
135.4	0.144323	0.114723	0.0856403	0.0606843		135.4	0.245984	0.235899	0.197935	0.145856
135.6	0.144353	0.114436	0.0854045	0.0609043		135.6	0.246753	0.23516	0.197788	0.145166
135.8	0.144094	0.114234	0.0851973	0.0610125		135.8	0.247781	0.234656	0.197819	0.144537
136	0.143616	0.114082	0.0849742	0.0610047		136	0.248949	0.234405	0.198072	0.143888
136.2	0.142965	0.114057	0.0848566	0.0608855		136.2	0.250175	0.234536	0.198439	0.143341
136.4	0.142268	0.11422	0.0848585	0.0606476		136.4	0.251365	0.23484	0.198764	0.14296
136.6	0.141673	0.114532	0.0850109	0.0603488		136.6	0.252339	0.235134	0.198927	0.142759
136.8	0.141307	0.115019	0.0852568	0.0599503		136.8	0.252905	0.235256	0.198911	0.14283
137	0.141136	0.115604	0.0855765	0.059574		137	0.253113	0.235427	0.19872	0.143164
137.2	0.141129	0.116217	0.0859473	0.0592695		137.2	0.25304	0.235624	0.19845	0.1436
137.4	0.141328	0.116772	0.0862902	0.0590607		137.4	0.252752	0.235838	0.198214	0.144152
137.6	0.141761	0.117305	0.0866226	0.0588679		137.6	0.252243	0.236132	0.198038	0.144803
137.8	0.142348	0.11775	0.0869532	0.0587322		137.8	0.251646	0.2365	0.197975	0.145425
138	0.143057	0.118259	0.0872516	0.0586411		138	0.250978	0.236876	0.197941	0.146027
138.2	0.143758	0.118799	0.087394	0.0585749		138.2	0.250294	0.237139	0.197901	0.14661
138.4	0.144458	0.119319	0.0874165	0.0584561		138.4	0.249646	0.237327	0.197826	0.14701
138.6	0.144937	0.119695	0.0873301	0.0583258		138.6	0.249188	0.237473	0.197821	0.147238
138.8	0.145205	0.119888	0.0871809	0.058291		138.8	0.248912	0.237577	0.197907	0.147247
139	0.145108	0.119894	0.087066	0.0582888		139	0.248765	0.237714	0.198075	0.147015
139.2	0.1448	0.119773	0.0869718	0.0582652		139.2	0.248766	0.238006	0.198363	0.146612
139.4	0.144156	0.119618	0.0868525	0.0582761		139.4	0.24889	0.238498	0.198796	0.146167
139.6	0.143424	0.119385	0.086718	0.0582913		139.6	0.249145	0.239086	0.199336	0.145714
139.8	0.142694	0.119245	0.0865547	0.0581836		139.8	0.249569	0.239852	0.199879	0.14544
140	0.142255	0.119267	0.0863189	0.0580608		140	0.250205	0.24052	0.200479	0.145392
140.2	0.14215	0.119486	0.0861097	0.0580807		140.2	0.250868	0.241087	0.201127	0.145515
140.4	0.14228	0.1198	0.0859361	0.0582712		140.4	0.25147	0.241425	0.201774	0.145928
140.6	0.142566	0.120181	0.0857784	0.0586157		140.6	0.251905	0.241576	0.20237	0.14661
140.8	0.142993	0.120506	0.0856392	0.0590541		140.8	0.252122	0.241504	0.202877	0.147387
141	0.143633	0.120697	0.0853924	0.0595092		141	0.252138	0.241297	0.20322	0.148331
141.2	0.144344	0.120842	0.0849588	0.0598787		141.2	0.25207	0.240829	0.203278	0.149375
141.4	0.145176	0.120998	0.084419	0.0602249		141.4	0.252011	0.240216	0.203088	0.15036
141.6	0.14594	0.121279	0.0838784	0.0605235		141.6	0.251984	0.23969	0.202724	0.151217
141.8	0.146543	0.121588	0.0834681	0.0608576		141.8	0.251983	0.239196	0.202254	0.151902
142	0.146847	0.121913	0.0833325	0.0612313		142	0.25191	0.238738	0.201651	0.152216
142.2	0.146728	0.12209	0.0834998	0.0616506		142.2	0.251822	0.238413	0.201062	0.1523
142.4	0.146336	0.12207	0.083879	0.0620786		142.4	0.251724	0.23822	0.200625	0.152112
142.6	0.145713	0.121923	0.0843853	0.0624782		142.6	0.251723	0.238216	0.20029	0.151672
142.8	0.144884	0.121799	0.0849207	0.0627761		142.8	0.251917	0.238482	0.200163	0.151132
143	0.143921	0.12165	0.0854508	0.0628981		143	0.252312	0.238993	0.200285	0.150653
143.2	0.143174	0.121485	0.0858871	0.0627872		143.2	0.252801	0.239704	0.20064	0.150095
143.4	0.142622	0.121429	0.0862337	0.0623422		143.4	0.253361	0.240636	0.201051	0.149525
143.6	0.142342	0.121478	0.0865162	0.0616816		143.6	0.253868	0.241485	0.201514	0.149021
143.8	0.142275	0.121582	0.0867572	0.0609559		143.8	0.25417	0.242292	0.201878	0.148587
144	0.142298	0.121687	0.0868019	0.0602489		144	0.254316	0.243002	0.202208	0.14833
144.2	0.14238	0.121677	0.0867238	0.0595371		144.2	0.25434	0.243597	0.202487	0.1483
144.4	0.142625	0.121487	0.086416	0.0588903		144.4	0.254235	0.244073	0.202677	0.148385
144.6	0.143067	0.121112	0.0858384	0.0582358		144.6	0.254074	0.244405	0.202741	0.148597
144.8	0.143604	0.120667	0.085107	0.0576026		144.8	0.253986	0.24447	0.202747	0.148942
145	0.144135	0.120273	0.0844994	0.0571056		145	0.253951	0.24429	0.202763	0.149285
145.2	0.144496	0.119928	0.0840797	0.0568637		145.2	0.253848	0.243999	0.202735	0.149515
145.4	0.144657	0.119685	0.0839442	0.0568944		145.4	0.253771	0.243575	0.202741	0.149696
145.6	0.144579	0.119572	0.0840322	0.0572118		145.6	0.253836	0.243164	0.202789	0.149758
145.8	0.144378	0.119514	0.0841761	0.0577671		145.8	0.254148	0.242803	0.20299	0.149798
146	0.144287	0.119379	0.084284	0.0585344		146	0.254678	0.2426	0.203287	0.149763
146.2	0.144279	0.11943	0.0844429	0.05946		146.2	0.255479	0.242528	0.203618	0.149834
146.4	0.144286	0.11971	0.0847036	0.0604836		146.4	0.256354	0.242533	0.20395	0.150065
146.6	0.144476	0.120144	0.0851021	0.0615599		146.6	0.257024	0.242587	0.204266	0.150488
146.8	0.144834	0.120687	0.0856181	0.0626193		146.8	0.25734	0.242808	0.204464	0.150783
147	0.145195	0.121385	0.0862314	0.0635513		147	0.257439	0.243221	0.204511	0.150913
147.2	0.145575	0.122142	0.0867713	0.0642962		147.2	0.257352	0.2437	0.20453	0.150914
147.4	0.145941	0.122806	0.087139	0.0648682		147.4	0.257237	0.244239	0.20456	0.150796
147.6	0.146124	0.12333	0.0873348	0.0652886		147.6	0.257174	0.244741	0.204689	0.150548
147.8	0.146229	0.12362	0.08743	0.0654993		147.8	0.257136	0.24511	0.204857	0.150274
148	0.146271	0.123857	0.0873269	0.0654597		148	0.257034	0.245292	0.205029	0.150047
148.2	0.146243	0.12392	0.0871556	0.0652532		148.2	0.256955	0.245322	0.205209	0.149937
148.4	0.146092	0.123832	0.0870251	0.0649439		148.4	0.256874	0.245244	0.205336	0.149982
148.6	0.145859	0.123652	0.0868811	0.0645763		148.6	0.256758	0.245033	0.205393	0.150051
148.8	0.145534	0.123428	0.0867497	0.0642137		148.8	0.256687	0.24481	0.205403	0.150124
149	0.145244	0.123114	0.0867701	0.0638963		149	0.256796	0.24453	0.205501	0.150264
149.2	0.145085	0.122824	0.0869092	0.0636063		149.2	0.257153	0.244238	0.205612	0.150354
149.4	0.145128	0.122607	0.0870327	0.0633995		149.4	0.257712	0.243887	0.205765	0.150455
149.6	0.145356	0.122415	0.0872603	0.0631641		149.6	0.258392	0.24358	0.205917	0.150664
149.8	0.145734	0.122291	0.087623	0.0629225		149.8	0.259022	0.243278	0.206153	0.151094
150	0.146201	0.12217	0.0880075	0.0626962		150	0.259375	0.243028	0.206375	0.151603
150.2	0.146682	0.121977	0.0883955	0.0624511		150.2	0.259347	0.242837	0.206585	0.152148
150.4	0.147047	0.121808	0.0889004	0.0620323		150.4	0.258973	0.242641	0.206816	0.15263
150.6	0.147277	0.121728	0.0893838	0.0616449		150.6	0.258448	0.24244	0.207098	0.153082
150.8	0.147433	0.121738	0.0897028	0.0612914		150.8	0.257956	0.242211	0.20738	0.153582
151	0.147497	0.121815	0.0898666	0.0609995		151	0.257625	0.241919	0.207599	0.154093
151.2	0.147443	0.122014	0.0899003	0.0608318		151.2	0.257434	0.241644	0.207792	0.154558
151.4	0.147324	0.122259	0.089662	0.060868		151.4	0.257339	0.241508	0.20792	0.154854
151.6	0.147046	0.122533	0.0892542	0.0609018		151.6	0.257402	0.241594	0.207972	0.155016
151.8	0.146665	0.122727	0.0888244	0.061012		151.8	0.257557	0.241891	0.207876	0.155004
152	0.146241	0.12289	0.0884507	0.0611676		152	0.257841	0.242479	0.207694	0.154887
152.2	0.145917	0.123097	0.0881022	0.0614006		152.2	0.25816	0.243165	0.207524	0.154604
152.4	0.145771	0.123295	0.0879575	0.0617289		152.4	0.258676	0.243966	0.207432	0.154257
152.6	0.145957	0.123429	0.0880591	0.0621573		152.6	0.259206	0.244731	0.20742	0.153815
152.8	0.146365	0.123601	0.0883	0.0625191		152.8	0.259775	0.245376	0.207416	0.153222
153	0.146891	0.123732	0.0885704	0.0628088		153	0.260248	0.245801	0.207401	0.152628
153.2	0.147389	0.123652	0.0888794	0.0629034		153.2	0.260605	0.246064	0.207267	0.152147
153.4	0.147886	0.123396	0.0892112	0.0628536		153.4	0.260619	0.246262	0.207004	0.151776
153.6	0.148328	0.123123	0.089467	0.0626565		153.6	0.260349	0.246435	0.206639	0.151538
153.8	0.148664	0.122858	0.089703	0.0622999		153.8	0.259749	0.246513	0.206291	0.151433
154	0.148936	0.122693	0.090003	0.0618183		154	0.258823	0.246437	0.206032	0.151501
154.2	0.149204	0.122585	0.0903098	0.0613518		154.2	0.257749	0.246387	0.205878	0.151754
154.4	0.14942	0.122541	0.0905245	0.0608581		154.4	0.256798	0.246344	0.205829	0.152187
154.6	0.149513	0.12247	0.0906793	0.0604293		154.6	0.256033	0.246273	0.20587	0.152622
154.8	0.149493	0.122397	0.0907591	0.0602453		154.8	0.255495	0.246254	0.205972	0.153155
155	0.149313	0.122284	0.0906998	0.0602873		155	0.255247	0.246356	0.206089	0.153602
155.2	0.148902	0.122225	0.0906251	0.0603971		155.2	0.255303	0.246524	0.206203	0.154013
155.4	0.148368	0.122225	0.0905913	0.0606028		155.4	0.255581	0.246653	0.206368	0.154295
155.6	0.147953	0.122307	0.0905937	0.0609032		155.6	0.256053	0.246848	0.206607	0.154447
155.8	0.14778	0.122531	0.0905963	0.0611737		155.8	0.256603	0.24708	0.206864	0.154382
156	0.147828	0.122826	0.0906713	0.0613399		156	0.257342	0.247455	0.207075	0.154204
156.2	0.148182	0.123198	0.0907873	0.0614256		156.2	0.258159	0.247807	0.207246	0.153896
156.4	0.148758	0.123641	0.0909054	0.0614381		156.4	0.25896	0.248144	0.207274	0.153626
156.6	0.149337	0.124226	0.0909743	0.0614718		156.6	0.259632	0.248494	0.207142	0.153595
156.8	0.149784	0.124908	0.09095	0.0615578		156.8	0.260284	0.248959	0.206947	0.153721
157	0.150204	0.125714	0.0908465	0.0617415		157	0.26075	0.249442	0.206792	0.15396
157.2	0.150584	0.126564	0.0906278	0.0620313		157.2	0.26109	0.249919	0.206681	0.154252
157.4	0.15089	0.127352	0.0903681	0.0623501		157.4	0.261293	0.25032	0.206615	0.154392
157.6	0.151167	0.127886	0.0901569	0.0626569		157.6	0.261434	0.25065	0.206598	0.1544
157.8	0.151381	0.128124	0.0899684	0.0629422		157.8	0.261494	0.250894	0.206654	0.154468
158	0.151582	0.128081	0.0897388	0.0632637		158	0.261542	0.25106	0.206708	0.154637
158.2	0.151793	0.127784	0.0895319	0.0636765		158.2	0.261597	0.251178	0.206802	0.154906
158.4	0.152004	0.127324	0.0894183	0.0642034		158.4	0.261647	0.251215	0.206926	0.155374
158.6	0.152176	0.126773	0.0893666	0.0646831		158.6	0.261702	0.251113	0.207172	0.155889
158.8	0.152249	0.126137	0.0893838	0.0650661		158.8	0.261684	0.250778	0.207512	0.156274
159	0.152205	0.125449	0.089505	0.0653409		159	0.261622	0.250234	0.208004	0.156464
159.2	0.15204	0.124821	0.0896615	0.0654794		159.2	0.261418	0.249719	0.208524	0.156437
159.4	0.151835	0.124339	0.0897774	0.0654781		159.4	0.261158	0.249432	0.209087	0.156256
159.6	0.151691	0.12397	0.0898903	0.0654605		159.6	0.260934	0.249456	0.209659	0.156029
159.8	0.151829	0.123699	0.0900874	0.0654362		159.8	0.260842	0.249807	0.210202	0.155926
160	0.152137	0.123612	0.0903217	0.0654735		160	0.260772	0.250578	0.210672	0.155969
160.2	0.15252	0.123782	0.0906179	0.0656391		160.2	0.260728	0.251522	0.211163	0.156218
160.4	0.152893	0.124134	0.0909607	0.0658688		160.4	0.260735	0.25244	0.21166	0.156476
160.6	0.153195	0.124615	0.0913129	0.0661124		160.6	0.260634	0.253102	0.212011	0.156756
160.8	0.153325	0.125222	0.0916563	0.0663709		160.8	0.260485	0.253549	0.212162	0.156883
161	0.153384	0.125842	0.0919735	0.0664922		161	0.260431	0.253752	0.212152	0.156868
161.2	0.153453	0.12634	0.0921412	0.0664361		161.2	0.260527	0.253819	0.211967	0.156725
161.4	0.153618	0.126798	0.0921321	0.0662524		161.4	0.260681	0.25376	0.211677	0.156699
161.6	0.153915	0.127252	0.092051	0.0659757		161.6	0.261043	0.253616	0.211286	0.156702
161.8	0.154272	0.12766	0.091958	0.0655729		161.8	0.261534	0.253335	0.210889	0.156882
162	0.154577	0.127997	0.0918975	0.0650781		162	0.262057	0.252858	0.21052	0.157209
162.2	0.154781	0.128322	0.0918755	0.0645066		162.2	0.262546	0.25214	0.210246	0.157728
162.4	0.154749	0.128606	0.0919175	0.0639235		162.4	0.263058	0.251313	0.210029	0.158209
162.6	0.154387	0.128764	0.0920058	0.063397		162.6	0.263542	0.25061	0.210013	0.158576
162.8	0.153757	0.128729	0.0920637	0.0629835		162.8	0.263913	0.250233	0.210212	0.158718
163	0.153181	0.128561	0.0920934	0.0627948		163	0.264191	0.250193	0.21058	0.158693
163.2	0.152783	0.128205	0.0922147	0.0628		163.2	0.26443	0.250538	0.211061	0.158508
163.4	0.152546	0.127676	0.0924182	0.0628969		163.4	0.264549	0.251162	0.211608	0.158227
163.6	0.152541	0.127138	0.0926176	0.0631429		163.6	0.264558	0.251886	0.212185	0.157891
163.8	0.152807	0.126748	0.0928858	0.06345		163.8	0.264554	0.252473	0.212755	0.157666
164	0.153032	0.126493	0.0931567	0.0637228		164	0.264564	0.252928	0.213256	0.157428
164.2	0.153102	0.12643	0.0932809	0.063881		164.2	0.264503	0.25324	0.213628	0.157181
164.4	0.153154	0.126474	0.0931994	0.0640297		164.4	0.26443	0.253505	0.213908	0.156993
164.6	0.153256	0.126617	0.0928993	0.0640123		164.6	0.264345	0.253745	0.214124	0.156903
164.8	0.153396	0.126863	0.0924425	0.0639233		164.8	0.264182	0.254083	0.214236	0.156847
165	0.153685	0.127259	0.092007	0.0638618		165	0.263878	0.254402	0.214317	0.157001
165.2	0.154065	0.127703	0.0916883	0.063932		165.2	0.263582	0.254633	0.214356	0.157437
165.4	0.15455	0.128181	0.0914583	0.0640031		165.4	0.26327	0.254718	0.214392	0.158174
165.6	0.155065	0.128657	0.0913994	0.064149		165.6	0.262965	0.25467	0.214468	0.159114
165.8	0.155616	0.1291	0.0915237	0.0644028		165.8	0.262728	0.254345	0.214644	0.160111
166	0.156073	0.129394	0.0917473	0.064692		166	0.262641	0.253947	0.21493	0.160865
166.2	0.156457	0.129518	0.0919995	0.0649489		166.2	0.262557	0.253609	0.215408	0.161236
166.4	0.156687	0.129579	0.0923056	0.0652163		166.4	0.262407	0.253433	0.215996	0.161225
166.6	0.15676	0.129661	0.0926783	0.0655252		166.6	0.262133	0.253398	0.216588	0.16095
166.8	0.156656	0.129712	0.0929874	0.0658331		166.8	0.261806	0.25357	0.217154	0.160483
167	0.156371	0.129762	0.09321	0.0660784		167	0.261422	0.25381	0.217567	0.160041
167.2	0.156112	0.129827	0.0934616	0.0663196		167.2	0.261278	0.254012	0.217768	0.159672
167.4	0.15583	0.129874	0.0937523	0.0664812		167.4	0.261411	0.254188	0.217803	0.159511
167.6	0.155459	0.129796	0.0939454	0.0664962		167.6	0.261889	0.254423	0.217699	0.159514
167.8	0.154929	0.129679	0.0940533	0.0663509		167.8	0.262531	0.254839	0.217388	0.159677
168	0.154379	0.129525	0.0941276	0.0661796		168	0.263296	0.255364	0.217032	0.160009
168.2	0.153809	0.12936	0.0941275	0.0659384		168.2	0.263966	0.255985	0.216692	0.160463
168.4	0.153334	0.129207	0.0941479	0.0657796		168.4	0.264481	0.256626	0.216355	0.161015
168.6	0.153003	0.129093	0.0942318	0.0657219		168.6	0.264781	0.257207	0.216032	0.161665
168.8	0.152895	0.128948	0.0943563	0.0657504		168.8	0.265035	0.257672	0.215776	0.162327
169	0.153001	0.128731	0.0943907	0.0657563		169	0.265323	0.257952	0.215562	0.162814
169.2	0.153153	0.128525	0.0943651	0.0658028		169.2	0.265537	0.258013	0.215429	0.163189
169.4	0.153363	0.128364	0.0942686	0.0658938		169.4	0.265754	0.25782	0.21538	0.163307
169.6	0.153634	0.128246	0.0941146	0.0659837		169.6	0.265888	0.257495	0.215361	0.163141
169.8	0.153981	0.128268	0.0939967	0.0660532		169.8	0.265874	0.257097	0.215394	0.162829
170	0.154283	0.128552	0.0939541	0.0661977		170	0.265692	0.256818	0.215475	0.162467
170.2	0.154534	0.12904	0.0939583	0.0664138		170.2	0.265412	0.256725	0.215562	0.162085
170.4	0.15474	0.129605	0.093943	0.0666275		170.4	0.265105	0.256793	0.215657	0.161732
170.6	0.154868	0.130209	0.0940766	0.0667963		170.6	0.2649	0.256953	0.215767	0.161571
170.8	0.154936	0.130817	0.094325	0.0669592		170.8	0.264914	0.257184	0.215968	0.161551
171	0.154914	0.131329	0.0946322	0.0669662		171	0.265044	0.257473	0.216222	0.161771
171.2	0.154832	0.131717	0.0949453	0.0668082		171.2	0.265434	0.257738	0.216459	0.162055
171.4	0.154611	0.131983	0.0953629	0.06662		171.4	0.265926	0.258033	0.216605	0.162256
171.6	0.15449	0.132119	0.0956992	0.0664981		171.6	0.266518	0.258202	0.216801	0.162244
171.8	0.154479	0.132049	0.0957993	0.0663709		171.8	0.267032	0.258314	0.217013	0.162055
172	0.154642	0.1319	0.0957627	0.0662316		172	0.267494	0.258357	0.217223	0.161777
172.2	0.154847	0.131718	0.0957343	0.0660552		172.2	0.267832	0.258389	0.21743	0.161519
172.4	0.155132	0.131516	0.0956592	0.0657421		172.4	0.268135	0.258368	0.217665	0.161388
172.6	0.155311	0.131238	0.095487	0.0652691		172.6	0.26834	0.258364	0.217875	0.161431
172.8	0.155384	0.130995	0.0954166	0.0647935		172.8	0.268385	0.258356	0.218017	0.161661
173	0.155396	0.130681	0.0955489	0.0644563		173	0.268246	0.25833	0.218071	0.161911
173.2	0.155511	0.1303	0.0958685	0.0642209		173.2	0.267884	0.258333	0.218021	0.162139
173.4	0.15573	0.129981	0.0963248	0.0640608		173.4	0.267407	0.258448	0.218024	0.162338
173.6	0.155967	0.129943	0.0968103	0.0640504		173.6	0.266908	0.258711	0.218035	0.162555
173.8	0.156137	0.130099	0.0972303	0.0641652		173.8	0.266477	0.259002	0.218095	0.162797
174	0.156222	0.130409	0.097602	0.0643808		174	0.2662	0.259192	0.218235	0.163008
174.2	0.156187	0.130893	0.0978734	0.0647232		174.2	0.26607	0.259149	0.218527	0.163338
174.4	0.156081	0.131509	0.0979979	0.0651946		174.4	0.265978	0.258908	0.218819	0.16377
174.6	0.156037	0.132163	0.098043	0.0657267		174.6	0.265974	0.2585	0.218997	0.164158
174.8	0.156088	0.132829	0.0980269	0.0662983		174.8	0.266095	0.257954	0.218994	0.164345
175	0.156173	0.133521	0.0978681	0.0669595		175	0.266255	0.257472	0.218849	0.164379
175.2	0.156359	0.13418	0.0974523	0.0675823		175.2	0.266506	0.25722	0.218625	0.164128
175.4	0.156505	0.134804	0.0968346	0.0680517		175.4	0.26685	0.257183	0.218319	0.163689
175.6	0.156597	0.135308	0.096193	0.0682937		175.6	0.26719	0.257268	0.218022	0.163234
175.8	0.15662	0.135664	0.095696	0.0683035		175.8	0.267497	0.257474	0.217827	0.162826
176	0.156713	0.135826	0.0953004	0.0679466		176	0.267814	0.257782	0.217666	0.162525
176.2	0.156793	0.135628	0.0951063	0.0673763		176.2	0.268138	0.258166	0.217495	0.162311
176.4	0.156912	0.135013	0.0951525	0.0668301		176.4	0.268475	0.258591	0.217295	0.1622
176.6	0.156962	0.134053	0.0954043	0.0664265		176.6	0.268771	0.259115	0.217139	0.162149
176.8	0.157067	0.13301	0.0957839	0.0660808		176.8	0.269133	0.25972	0.217029	0.162207
177	0.157211	0.132029	0.0963099	0.0658944		177	0.269655	0.260323	0.217087	0.162382
177.2	0.157451	0.131295	0.0969692	0.0659341		177.2	0.270257	0.260873	0.217203	0.162755
177.4	0.1578	0.130798	0.0976906	0.0661317		177.4	0.270898	0.261388	0.217468	0.163148
177.6	0.158243	0.130587	0.0983149	0.0664212		177.6	0.271554	0.261774	0.217849	0.163462
177.8	0.158682	0.130557	0.0986318	0.0668178		177.8	0.27212	0.261962	0.218307	0.163772
178	0.159168	0.13067	0.0986632	0.0672904		178	0.272497	0.262098	0.21864	0.164004
178.2	0.159659	0.130929	0.0984274	0.0677534		178.2	0.27275	0.262247	0.218995	0.164022
178.4	0.159963	0.131293	0.097961	0.0681565		178.4	0.27286	0.262261	0.219362	0.16399
178.6	0.160058	0.131738	0.0973843	0.0686358		178.6	0.272856	0.262279	0.219713	0.16396
178.8	0.159931	0.132203	0.0968257	0.0691085		178.8	0.272778	0.262433	0.219988	0.163785
179	0.159501	0.13258	0.0963061	0.0695278		179	0.272627	0.26257	0.220245	0.163538
179.2	0.158772	0.132768	0.0958143	0.0697745		179.2	0.272377	0.262673	0.220382	0.163388
179.4	0.157954	0.132748	0.0954118	0.0698546		179.4	0.272147	0.262821	0.220419	0.163324
179.6	0.157127	0.132594	0.0950765	0.0696749		179.6	0.272048	0.262949	0.220278	0.163452
179.8	0.156269	0.132192	0.0948624	0.0693748		179.8	0.272048	0.263057	0.220089	0.163959
180	0.155503	0.131779	0.094719	0.0690187		180	0.272113	0.263196	0.219949	0.164856
180.2	0.154895	0.131539	0.0947673	0.0687728		180.2	0.272295	0.263374	0.219972	0.165962
180.4	0.154596	0.131658	0.095005	0.0685945		180.4	0.272602	0.263526	0.220097	0.167081
180.6	0.154677	0.132022	0.0954203	0.0684536		180.6	0.272854	0.263635	0.220276	0.168095
180.8	0.155139	0.132712	0.095817	0.0682383		180.8	0.272979	0.263748	0.22035	0.168932
181	0.155851	0.133569	0.0960937	0.0679388		181	0.273081	0.263927	0.220382	0.169421
181.2	0.156729	0.13458	0.0961308	0.0674748		181.2	0.273065	0.26404	0.22036	0.169625
181.4	0.157681	0.135551	0.0959698	0.066927		181.4	0.272868	0.264049	0.220286	0.169721
181.6	0.158673	0.13632	0.0957543	0.0663773		181.6	0.272534	0.264069	0.22027	0.169699
181.8	0.159696	0.136762	0.0956398	0.0659393		181.8	0.27225	0.263965	0.220513	0.169564
182	0.160571	0.136948	0.0956781	0.0656913		182	0.27198	0.26363	0.22088	0.169521
182.2	0.161265	0.136858	0.0958447	0.0657613		182.2	0.271818	0.26327	0.221224	0.169523
182.4	0.161733	0.136586	0.0960513	0.0660358		182.4	0.271762	0.263014	0.221501	0.16942
182.6	0.162072	0.136194	0.0961864	0.0664212		182.6	0.271853	0.26275	0.221703	0.169228
182.8	0.162239	0.135913	0.096271	0.0668541		182.8	0.272033	0.262499	0.221623	0.168931
183	0.162453	0.135729	0.0963346	0.0672429		183	0.272315	0.262279	0.221368	0.168431
183.2	0.162756	0.135646	0.0964962	0.0674907		183.2	0.272658	0.262096	0.221029	0.167822
183.4	0.163123	0.135479	0.0966913	0.0676965		183.4	0.272962	0.261912	0.22075	0.167207
183.6	0.163533	0.135391	0.0969157	0.067814		183.6	0.273199	0.261763	0.220576	0.16664
183.8	0.164032	0.1352	0.0970933	0.067937		183.8	0.273323	0.261678	0.220591	0.166061
184	0.164525	0.134939	0.0971933	0.0680441		184	0.273332	0.261632	0.220694	0.165423
184.2	0.164975	0.134615	0.0971494	0.0681314		184.2	0.273237	0.261501	0.220853	0.164781
184.4	0.165328	0.134424	0.0970888	0.0681728		184.4	0.273249	0.261432	0.221001	0.164186
184.6	0.165575	0.13429	0.0971055	0.0682815		184.6	0.273384	0.261504	0.221135	0.163624
184.8	0.165633	0.134252	0.0972548	0.0683899		184.8	0.273567	0.261629	0.221263	0.163237
185	0.165453	0.134108	0.0974895	0.0685338		185	0.273685	0.261825	0.221393	0.163169
185.2	0.165118	0.133841	0.0977518	0.06867		185.2	0.273752	0.262242	0.221536	0.163404
185.4	0.164694	0.133467	0.0980244	0.0688645		185.4	0.273817	0.262734	0.221715	0.164001
185.6	0.164038	0.133174	0.0982184	0.069127		185.6	0.273929	0.263251	0.22188	0.164859
185.8	0.163341	0.133025	0.0983163	0.0694521		185.8	0.274223	0.263877	0.222026	0.165775
186	0.162871	0.13314	0.0983936	0.0696872		186	0.274642	0.264596	0.222204	0.166738
186.2	0.162544	0.133502	0.0985128	0.0698151		186.2	0.275144	0.265115	0.222501	0.167605
186.4	0.162317	0.134176	0.098634	0.0697479		186.4	0.275501	0.265424	0.222737	0.168139
186.6	0.162359	0.134957	0.0987288	0.0694625		186.6	0.275678	0.265553	0.222982	0.168438
186.8	0.162571	0.135723	0.098766	0.0690262		186.8	0.275653	0.265535	0.223342	0.168637
187	0.162797	0.136318	0.0986912	0.0685787		187	0.275544	0.265335	0.223786	0.168703
187.2	0.163049	0.136668	0.0985048	0.0681332		187.2	0.275328	0.265163	0.22428	0.168773
187.4	0.163329	0.136639	0.0982337	0.0678174		187.4	0.275127	0.265043	0.224883	0.168836
187.6	0.163455	0.136378	0.0979533	0.0676688		187.6	0.275053	0.265018	0.225517	0.168809
187.8	0.163447	0.13601	0.0977457	0.0676764		187.8	0.27509	0.265072	0.226075	0.168664
188	0.163287	0.135673	0.0977016	0.067878		188	0.275248	0.265266	0.226526	0.168426
188.2	0.163035	0.135356	0.097767	0.0682287		188.2	0.275503	0.265493	0.226824	0.168117
188.4	0.162695	0.135061	0.0978833	0.0686489		188.4	0.275742	0.265754	0.227007	0.167817
188.6	0.162383	0.134798	0.0979516	0.0690773		188.6	0.275769	0.266081	0.227049	0.167545
188.8	0.162161	0.134727	0.0980079	0.069519		188.8	0.275612	0.26655	0.226889	0.167356
189	0.162007	0.134756	0.098144	0.0699485		189	0.275354	0.267153	0.22655	0.167206
189.2	0.161951	0.135039	0.0983616	0.0703924		189.2	0.275135	0.267878	0.226111	0.16698
189.4	0.162045	0.135552	0.0986276	0.0707363		189.4	0.274913	0.268681	0.225652	0.166704
189.6	0.162196	0.136241	0.0989856	0.0708431		189.6	0.274683	0.269358	0.225247	0.166449
189.8	0.162267	0.136976	0.0993822	0.0707371		189.8	0.274511	0.269692	0.224962	0.16603
190	0.162272	0.137843	0.0997042	0.0704203		190	0.274327	0.269678	0.224763	0.165547
190.2	0.16226	0.138634	0.0999888	0.0700738		190.2	0.274138	0.269411	0.224698	0.165255
190.4	0.162179	0.139323	0.100203	0.0698256		190.4	0.274112	0.26895	0.224826	0.165239
190.6	0.162096	0.139759	0.100337	0.0697069		190.6	0.274301	0.268387	0.225055	0.16542
190.8	0.16204	0.139854	0.100361	0.0696654		190.8	0.274459	0.267797	0.225383	0.16592
191	0.162053	0.139697	0.100335	0.0696772		191	0.274631	0.267243	0.225739	0.166638
191.2	0.162035	0.139433	0.100263	0.0695852		191.2	0.274842	0.266784	0.22609	0.167548
191.4	0.162023	0.139162	0.100261	0.0693285		191.4	0.275087	0.266359	0.226381	0.168497
191.6	0.162014	0.138966	0.100275	0.0690882		191.6	0.275395	0.265923	0.226657	0.169519
191.8	0.162148	0.138879	0.100285	0.0688753		191.8	0.275807	0.26555	0.226869	0.170529
192	0.1624	0.138922	0.100239	0.0688179		192	0.276256	0.26532	0.227026	0.171574
192.2	0.162761	0.139036	0.100178	0.0689245		192.2	0.276548	0.265225	0.227123	0.172412
192.4	0.163177	0.139136	0.100078	0.0691509		192.4	0.276613	0.265187	0.227115	0.17312
192.6	0.163701	0.139157	0.100017	0.069372		192.6	0.276519	0.265235	0.227134	0.173599
192.8	0.16418	0.139221	0.0999861	0.0696386		192.8	0.276505	0.265345	0.227274	0.173767
193	0.164446	0.139149	0.0999789	0.0698388		193	0.276508	0.265497	0.227571	0.173503
193.2	0.164457	0.139012	0.0999201	0.0699177		193.2	0.276614	0.2656	0.227915	0.172929
193.4	0.16432	0.138851	0.0998059	0.0699155		193.4	0.276984	0.265782	0.228265	0.172178
193.6	0.164029	0.138753	0.0996597	0.0699039		193.6	0.277594	0.266059	0.228555	0.171328
193.8	0.163711	0.138569	0.0994786	0.0699233		193.8	0.278203	0.266447	0.228732	0.170576
194	0.163489	0.13845	0.0992162	0.0698778		194	0.278869	0.266832	0.228807	0.169913
194.2	0.163456	0.138333	0.0988804	0.0697714		194.2	0.279488	0.267184	0.228754	0.169326
194.4	0.163534	0.138187	0.0984905	0.0696036		194.4	0.279861	0.267467	0.228574	0.168812
194.6	0.163681	0.138051	0.0980141	0.0693683		194.6	0.280018	0.267675	0.228235	0.168433
194.8	0.163816	0.138024	0.0975379	0.0689604		194.8	0.280131	0.267816	0.227809	0.16818
195	0.163993	0.13812	0.0971738	0.0685631		195	0.280189	0.267878	0.227324	0.16803
195.2	0.164092	0.138322	0.0968846	0.0683752		195.2	0.280165	0.26785	0.226829	0.168054
195.4	0.164187	0.13863	0.0967063	0.0684888		195.4	0.280124	0.267725	0.226367	0.168279
195.6	0.164171	0.138944	0.0966848	0.0688429		195.6	0.280074	0.267553	0.226009	0.168787
195.8	0.164032	0.139075	0.096895	0.0693928		195.8	0.279877	0.26734	0.225836	0.169434
196	0.163802	0.138892	0.0972735	0.0700243		196	0.279613	0.267128	0.225931	0.170255
196.2	0.163588	0.138437	0.0979023	0.070677		196.2	0.279498	0.267024	0.22639	0.171107
196.4	0.163192	0.137798	0.0987366	0.0712614		196.4	0.279584	0.267141	0.227188	0.171906
196.6	0.162759	0.137029	0.0996701	0.0717237		196.6	0.279797	0.267501	0.228181	0.172671
196.8	0.162423	0.136373	0.100544	0.0719821		196.8	0.280268	0.267962	0.229158	0.173429
197	0.162227	0.135973	0.101321	0.0720169		197	0.280986	0.268567	0.23	0.174079
197.2	0.162115	0.135814	0.101919	0.0718654		197.2	0.281736	0.269344	0.230626	0.174526
197.4	0.162107	0.135774	0.102306	0.0714917		197.4	0.282278	0.270151	0.23093	0.174826
197.6	0.162163	0.135842	0.102523	0.0709656		197.6	0.282599	0.270818	0.230994	0.174879
197.8	0.162377	0.135906	0.102613	0.0704214		197.8	0.282608	0.271403	0.230874	0.174837
198	0.162711	0.135928	0.102581	0.0698762		198	0.282274	0.271813	0.230661	0.174793
198.2	0.163172	0.135981	0.102509	0.0693401		198.2	0.28169	0.271874	0.23041	0.174788
198.4	0.163804	0.136138	0.102522	0.0688746		198.4	0.280992	0.27171	0.230316	0.174559
198.6	0.164538	0.136451	0.102725	0.0686308		198.6	0.280245	0.271322	0.230295	0.174146
198.8	0.16506	0.136811	0.103047	0.0686208		198.8	0.279524	0.2708	0.230343	0.173557
199	0.165375	0.137137	0.10348	0.0688604		199	0.27896	0.270249	0.230414	0.17294
199.2	0.165449	0.137327	0.104016	0.0691932		199.2	0.278545	0.269805	0.230511	0.172372
199.4	0.165338	0.137423	0.104616	0.0696381		199.4	0.278383	0.26939	0.230592	0.171986
199.6	0.165121	0.137332	0.105087	0.0701068		199.6	0.278534	0.269128	0.230747	0.171796
199.8	0.164927	0.137137	0.105463	0.070542		199.8	0.279023	0.268938	0.231048	0.171864
200	0.164696	0.137019	0.105745	0.0709073		200	0.279711	0.268849	0.23153	0.172155
200.2	0.16455	0.137009	0.105834	0.0712338		200.2	0.280708	0.268773	0.232078	0.172646
200.4	0.164452	0.137046	0.105605	0.0714682		200.4	0.281938	0.268771	0.232621	0.173204
200.6	0.164307	0.137183	0.105075	0.0715552		200.6	0.283191	0.268983	0.233114	0.173722
200.8	0.164078	0.137371	0.104297	0.0715564		200.8	0.284245	0.269449	0.233459	0.174142
201	0.163785	0.137475	0.103389	0.0714955		201	0.285087	0.26993	0.23356	0.174573
201.2	0.163485	0.137488	0.102467	0.0715441		201.2	0.285592	0.27038	0.233477	0.174991
201.4	0.163424	0.137481	0.101659	0.0716792		201.4	0.285706	0.27085	0.233268	0.17548
201.6	0.163614	0.137412	0.101124	0.0718369		201.6	0.285493	0.27116	0.232971	0.175936
201.8	0.164	0.137392	0.100885	0.0719048		201.8	0.285079	0.271384	0.23258	0.17617
202	0.164558	0.137376	0.100912	0.0718736		202	0.284477	0.271764	0.232212	0.175895
202.2	0.16521	0.137507	0.101242	0.0716525		202.2	0.283778	0.272396	0.23182	0.175275
202.4	0.165743	0.137595	0.101779	0.0712616		202.4	0.283099	0.273224	0.231453	0.174448
202.6	0.166198	0.137649	0.102467	0.0707551		202.6	0.282485	0.274107	0.231064	0.173653
202.8	0.166606	0.137628	0.103235	0.0702194		202.8	0.281963	0.274842	0.230752	0.173018
203	0.166945	0.137643	0.104031	0.069734		203	0.28164	0.275306	0.230467	0.172669
203.2	0.167257	0.137519	0.104692	0.0693345		203.2	0.281559	0.275523	0.23034	0.172564
203.4	0.167599	0.137352	0.105243	0.0690298		203.4	0.281668	0.275537	0.230325	0.172647
203.6	0.167936	0.137305	0.10558	0.0688771		203.6	0.281958	0.275415	0.230467	0.172834
203.8	0.168232	0.137298	0.105668	0.0688693		203.8	0.282458	0.27526	0.230706	0.173082
204	0.168461	0.137308	0.105463	0.0689011		204	0.283023	0.275119	0.231056	0.173406
204.2	0.168498	0.137466	0.105008	0.0689029		204.2	0.283528	0.274837	0.231425	0.173773
204.4	0.168389	0.137837	0.104396	0.0689923		204.4	0.283812	0.274348	0.231752	0.174207
204.6	0.168196	0.138265	0.103731	0.0692045		204.6	0.283921	0.273729	0.231926	0.174659
204.8	0.168054	0.13877	0.103019	0.0695188		204.8	0.283779	0.273087	0.231896	0.175136
205	0.168021	0.139294	0.102394	0.0699342		205	0.283413	0.272475	0.231723	0.175598
205.2	0.168091	0.139747	0.101973	0.070333		205.2	0.282903	0.272002	0.23129	0.175993
205.4	0.168132	0.140161	0.101748	0.0706275		205.4	0.282513	0.271785	0.230596	0.176277
205.6	0.168165	0.140513	0.101684	0.0707572		205.6	0.282228	0.271907	0.229853	0.176493
205.8	0.16818	0.140909	0.10188	0.0707842		205.8	0.282001	0.272356	0.229189	0.176707
206	0.168127	0.141286	0.102204	0.0708283		206	0.281957	0.272882	0.22863	0.177007
206.2	0.168099	0.141631	0.10264	0.0710008		206.2	0.282038	0.273441	0.228319	0.177449
206.4	0.168153	0.141917	0.10307	0.0712086		206.4	0.282171	0.273921	0.228397	0.177893
206.6	0.168271	0.142163	0.103565	0.0714273		206.6	0.282222	0.274248	0.228691	0.178267
206.8	0.168459	0.142201	0.104052	0.0717269		206.8	0.282397	0.274425	0.229214	0.178536
207	0.16873	0.14212	0.104546	0.072043		207	0.282598	0.274619	0.229808	0.178718
207.2	0.168938	0.14201	0.10498	0.0723407		207.2	0.282884	0.274855	0.230516	0.178848
207.4	0.169008	0.141754	0.105359	0.0726898		207.4	0.283169	0.275133	0.23128	0.178977
207.6	0.169043	0.14137	0.105597	0.0731144		207.6	0.283578	0.275341	0.232205	0.179149
207.8	0.169063	0.140977	0.105625	0.0735742		207.8	0.283928	0.275299	0.233112	0.17939
208	0.169148	0.140609	0.105516	0.0740791		208	0.284176	0.275123	0.233927	0.179615
208.2	0.169304	0.14019	0.105277	0.0745923		208.2	0.284363	0.274896	0.234443	0.179731
208.4	0.169554	0.139809	0.104958	0.0749999		208.4	0.284571	0.274586	0.234624	0.179967
208.6	0.169723	0.139404	0.104646	0.0753041		208.6	0.284767	0.274239	0.234469	0.18027
208.8	0.169688	0.138928	0.104445	0.0753504		208.8	0.284974	0.274027	0.234105	0.180526
209	0.169413	0.138424	0.104331	0.0750854		209	0.285268	0.273928	0.233741	0.180634
209.2	0.169035	0.137966	0.104184	0.0745847		209.2	0.285654	0.273921	0.233576	0.180536
209.4	0.168695	0.137619	0.104082	0.0740331		209.4	0.286095	0.273992	0.233598	0.180168
209.6	0.168493	0.137482	0.104032	0.0734819		209.6	0.286581	0.274046	0.233791	0.179523
209.8	0.168514	0.137591	0.104078	0.0730525		209.8	0.287044	0.274141	0.234055	0.178614
210	0.168614	0.137913	0.104185	0.0728259		210	0.287409	0.27421	0.234321	0.177501
210.2	0.168727	0.138303	0.104447	0.0727973		210.2	0.287541	0.274235	0.234509	0.176455
210.4	0.168874	0.138643	0.104773	0.0729619		210.4	0.28753	0.27425	0.234695	0.175538
210.6	0.168951	0.138899	0.105138	0.0732748		210.6	0.287412	0.274337	0.234848	0.174888
210.8	0.16884	0.139087	0.105496	0.0736955		210.8	0.28726	0.274486	0.235088	0.174526
211	0.168743	0.139132	0.105763	0.0741413		211	0.287077	0.274649	0.235371	0.174472
211.2	0.168851	0.139181	0.105908	0.074574		211.2	0.286962	0.274719	0.235693	0.174581
211.4	0.168965	0.139297	0.105923	0.0749068		211.4	0.28686	0.27464	0.235841	0.174856
211.6	0.169089	0.13955	0.105911	0.0751157		211.6	0.28683	0.274517	0.235888	0.175301
211.8	0.16921	0.139891	0.105883	0.075149		211.8	0.286898	0.27427	0.235817	0.176026
212	0.169336	0.140281	0.105837	0.0749517		212	0.287128	0.273902	0.235764	0.177135
212.2	0.169343	0.140534	0.105799	0.0744688		212.2	0.287427	0.273615	0.235758	0.178387
212.4	0.169322	0.140554	0.105844	0.0737556		212.4	0.287774	0.273594	0.235911	0.179482
212.6	0.169308	0.140403	0.105863	0.0729228		212.6	0.28819	0.273797	0.236103	0.180239
212.8	0.169337	0.140148	0.105815	0.0720995		212.8	0.288762	0.27419	0.236277	0.180648
213	0.1693	0.139925	0.105832	0.071407		213	0.289382	0.274759	0.23635	0.180723
213.2	0.16917	0.139867	0.105925	0.0709576		213.2	0.289888	0.27535	0.236325	0.180613
213.4	0.169026	0.140044	0.106043	0.0707925		213.4	0.290207	0.275934	0.236184	0.180441
213.6	0.168923	0.140296	0.106098	0.0708809		213.6	0.290255	0.276532	0.236005	0.180267
213.8	0.168966	0.140523	0.106083	0.0711234		213.8	0.289988	0.27705	0.235845	0.180079
214	0.169171	0.140588	0.105991	0.0714519		214	0.289427	0.277478	0.235713	0.179701
214.2	0.169485	0.140456	0.105892	0.0717744		214.2	0.288852	0.277907	0.23556	0.179175
214.4	0.169871	0.140181	0.105691	0.0719402		214.4	0.288257	0.278238	0.235439	0.178485
214.6	0.170268	0.139887	0.105427	0.0718682		214.6	0.287665	0.27833	0.235308	0.177757
214.8	0.17071	0.139721	0.105138	0.0716354		214.8	0.287165	0.278192	0.235243	0.176998
215	0.171151	0.139784	0.104884	0.0713674		215	0.286939	0.277972	0.235226	0.176449
215.2	0.171701	0.140065	0.104676	0.0711582		215.2	0.286905	0.277682	0.23545	0.176172
215.4	0.172231	0.140428	0.104533	0.0711253		215.4	0.286993	0.277447	0.235815	0.176223
215.6	0.17278	0.140726	0.104482	0.0713075		215.6	0.287169	0.277429	0.23631	0.176498
215.8	0.17323	0.140792	0.104638	0.0716361		215.8	0.287289	0.277696	0.236759	0.176917
216	0.173503	0.140697	0.104925	0.0720999		216	0.287314	0.278072	0.237132	0.177421
216.2	0.173423	0.140634	0.105264	0.0727009		216.2	0.287285	0.278525	0.237323	0.177966
216.4	0.172961	0.140698	0.105708	0.0732715		216.4	0.287278	0.279022	0.237468	0.178637
216.6	0.172208	0.140914	0.106173	0.0738313		216.6	0.287289	0.279462	0.237616	0.179471
216.8	0.171398	0.141285	0.106531	0.0743732		216.8	0.287202	0.279763	0.237739	0.180448
217	0.170845	0.141774	0.106816	0.0749187		217	0.286992	0.280094	0.237769	0.181287
217.2	0.170578	0.142248	0.106966	0.075414		217.2	0.286713	0.280372	0.237726	0.18189
217.4	0.170638	0.142706	0.106982	0.0759237		217.4	0.286467	0.280516	0.237605	0.182172
217.6	0.171003	0.143146	0.106897	0.0762465		217.6	0.286295	0.280601	0.237437	0.182135
217.8	0.171604	0.143603	0.106718	0.0763719		217.8	0.286375	0.280688	0.237281	0.181911
218	0.172222	0.143996	0.106391	0.0762933		218	0.286598	0.280667	0.237265	0.181676
218.2	0.172822	0.144381	0.106074	0.0760177		218.2	0.286899	0.280543	0.237339	0.181489
218.4	0.173486	0.144784	0.105798	0.0756081		218.4	0.287298	0.280448	0.237541	0.181329
218.6	0.174148	0.145173	0.105615	0.0751568		218.6	0.287816	0.280557	0.237812	0.181157
218.8	0.17466	0.145366	0.105565	0.0747577		218.8	0.28826	0.280914	0.238253	0.180817
219	0.174976	0.145382	0.105659	0.0743878		219	0.28853	0.281518	0.238825	0.180406
219.2	0.175204	0.145144	0.105842	0.0740824		219.2	0.288698	0.282261	0.239476	0.179975
219.4	0.175312	0.14473	0.106132	0.0738219		219.4	0.288782	0.282954	0.240071	0.179624
219.6	0.175203	0.144356	0.106414	0.073665		219.6	0.2888	0.283397	0.240547	0.179379
219.8	0.174889	0.144194	0.106703	0.0736523		219.8	0.288839	0.283648	0.240856	0.179299
220	0.174467	0.144117	0.106921	0.0737098		220	0.289028	0.283658	0.24102	0.17924
220.2	0.174029	0.144134	0.10707	0.073896		220.2	0.289244	0.283431	0.241059	0.179209
220.4	0.173514	0.144267	0.107156	0.0740936		220.4	0.289364	0.283052	0.240964	0.179154
220.6	0.173007	0.144381	0.107259	0.0742851		220.6	0.289336	0.282609	0.240796	0.179107
220.8	0.172524	0.14451	0.107271	0.0743284		220.8	0.289344	0.281935	0.240617	0.179149
221	0.172192	0.14475	0.10728	0.0742529		221	0.289425	0.281102	0.240342	0.179419
221.2	0.172031	0.145097	0.107289	0.0740525		221.2	0.289585	0.280285	0.240052	0.179942
221.4	0.17209	0.145373	0.107337	0.0739609		221.4	0.289766	0.279516	0.239827	0.180702
221.6	0.172325	0.145605	0.107494	0.0740091		221.6	0.289928	0.278849	0.23968	0.1816
221.8	0.172681	0.145846	0.107881	0.0741989		221.8	0.289946	0.278398	0.239537	0.182403
222	0.173079	0.146045	0.108331	0.0744131		222	0.289907	0.278252	0.239546	0.182981
222.2	0.173486	0.146104	0.108773	0.0744622		222.2	0.289933	0.278485	0.239664	0.1833
222.4	0.173848	0.146006	0.109121	0.0742854		222.4	0.290009	0.278919	0.23984	0.18335
222.6	0.174166	0.145853	0.109353	0.0739255		222.6	0.290171	0.279428	0.240013	0.183272
222.8	0.174494	0.145659	0.109388	0.0734986		222.8	0.290449	0.279985	0.240118	0.183116
223	0.17475	0.145566	0.109402	0.073136		223	0.290728	0.280484	0.240056	0.182923
223.2	0.174804	0.145543	0.109441	0.072941		223.2	0.290909	0.280808	0.239814	0.182637
223.4	0.174769	0.145658	0.109596	0.0729631		223.4	0.29117	0.281018	0.239482	0.182333
223.6	0.174727	0.145705	0.109754	0.0730907		223.6	0.291457	0.281119	0.239125	0.18195
223.8	0.174594	0.145704	0.110011	0.0732569		223.8	0.29161	0.281084	0.238819	0.181799
224	0.174273	0.145635	0.110223	0.0733508		224	0.291597	0.28099	0.238619	0.181899
224.2	0.173872	0.145574	0.110325	0.0734369		224.2	0.291489	0.280788	0.238515	0.182311
224.4	0.173442	0.14558	0.110204	0.0734068		224.4	0.291298	0.280538	0.238411	0.182991
224.6	0.172938	0.145658	0.109985	0.0733393		224.6	0.291038	0.280304	0.238282	0.18388
224.8	0.172456	0.145772	0.109621	0.0732873		224.8	0.290779	0.280232	0.238183	0.184666
225	0.172098	0.145843	0.109281	0.0734038		225	0.290584	0.280207	0.238157	0.185268
225.2	0.171821	0.145932	0.109034	0.0735933		225.2	0.290518	0.280342	0.238218	0.185713
225.4	0.171494	0.146012	0.108949	0.0739037		225.4	0.290553	0.280623	0.238438	0.186005
225.6	0.171239	0.146176	0.108844	0.0741868		225.6	0.290764	0.280928	0.238898	0.186202
225.8	0.171095	0.146369	0.108785	0.0743367		225.8	0.291245	0.281151	0.239451	0.186397
226	0.17104	0.146588	0.108716	0.0743214		226	0.291954	0.281284	0.240014	0.186592
226.2	0.171089	0.146858	0.108731	0.0743256		226.2	0.292741	0.281401	0.240517	0.186734
226.4	0.171318	0.147082	0.108803	0.074353		226.4	0.293541	0.281477	0.24095	0.186715
226.6	0.171622	0.147179	0.109101	0.0745102		226.6	0.294287	0.281506	0.241236	0.186545
226.8	0.171955	0.147109	0.109538	0.0747881		226.8	0.294909	0.281473	0.241481	0.1863
227	0.172326	0.147035	0.110097	0.0752078		227	0.295375	0.281448	0.241719	0.186123
227.2	0.172715	0.146875	0.110626	0.07563		227.2	0.295474	0.281271	0.241991	0.185996
227.4	0.173078	0.146717	0.11108	0.0760416		227.4	0.295187	0.280956	0.242284	0.185987
227.6	0.173442	0.146637	0.111369	0.0763903		227.6	0.294584	0.280675	0.242577	0.186004
227.8	0.173858	0.146683	0.11153	0.0766613		227.8	0.293848	0.280479	0.242817	0.186079
228	0.17437	0.146657	0.11148	0.0767548		228	0.292973	0.28045	0.242929	0.186124
228.2	0.174876	0.146593	0.111261	0.0766878		228.2	0.292344	0.280595	0.242955	0.186066
228.4	0.17536	0.146548	0.110982	0.0764762		228.4	0.292011	0.280969	0.24286	0.186043
228.6	0.175715	0.146547	0.11073	0.0762809		228.6	0.291937	0.281413	0.24272	0.186263
228.8	0.175917	0.146577	0.110404	0.0761437		228.8	0.291982	0.281995	0.242572	0.186691
229	0.175969	0.146779	0.110026	0.0761625		229	0.292225	0.282562	0.242534	0.187281
229.2	0.17608	0.147166	0.109615	0.0762696		229.2	0.292512	0.283145	0.242579	0.187965
229.4	0.176248	0.147487	0.109174	0.0764687		229.4	0.292887	0.283715	0.242672	0.188519
229.6	0.176532	0.147711	0.108641	0.0766828		229.6	0.293353	0.284366	0.24272	0.188828
229.8	0.176847	0.147832	0.108103	0.0769622		229.8	0.293855	0.284939	0.24263	0.188859
230	0.177084	0.147742	0.107692	0.0771696		230	0.294364	0.285435	0.242441	0.188699
230.2	0.177097	0.147492	0.107434	0.0773127		230.2	0.2948	0.285726	0.242209	0.188529
230.4	0.17692	0.147264	0.107245	0.0774038		230.4	0.295075	0.285804	0.242026	0.188405
230.6	0.17655	0.147066	0.107198	0.077446		230.6	0.295106	0.285635	0.241868	0.188222
230.8	0.176148	0.146959	0.107246	0.0774125		230.8	0.294891	0.285215	0.241797	0.18794
231	0.175965	0.146848	0.10735	0.0772639		231	0.294472	0.284673	0.241733	0.187579
231.2	0.176085	0.146688	0.107521	0.0770788		231.2	0.29404	0.284211	0.241774	0.187215
231.4	0.176458	0.146469	0.107865	0.0768054		231.4	0.293633	0.283823	0.24189	0.186911
231.6	0.177021	0.146223	0.108264	0.0764705		231.6	0.293267	0.283484	0.242145	0.186709
231.8	0.177622	0.145977	0.108781	0.0760549		231.8	0.293063	0.283192	0.242554	0.186714
232	0.178098	0.14584	0.109333	0.0756593		232	0.293045	0.282946	0.243094	0.186956
232.2	0.178407	0.145841	0.109792	0.0752473		232.2	0.293087	0.282645	0.243583	0.187303
232.4	0.178651	0.14601	0.109975	0.0748374		232.4	0.293195	0.28233	0.243982	0.187614
232.6	0.178946	0.146345	0.110035	0.0744168		232.6	0.293484	0.282065	0.244312	0.187931
232.8	0.179268	0.146777	0.109996	0.0739931		232.8	0.293879	0.282006	0.244472	0.188049
233	0.179556	0.147209	0.109937	0.0735565		233	0.294285	0.282067	0.244462	0.187911
233.2	0.179817	0.147738	0.109881	0.0731227		233.2	0.294743	0.282282	0.244285	0.187577
233.4	0.180006	0.148267	0.109922	0.0727333		233.4	0.29521	0.282557	0.244035	0.187235
233.6	0.180014	0.148719	0.109939	0.0724083		233.6	0.295595	0.282921	0.24373	0.186948
233.8	0.179839	0.149097	0.109877	0.0721646		233.8	0.295827	0.283354	0.243496	0.186803
234	0.179594	0.149459	0.109643	0.0721126		234	0.29597	0.283934	0.243309	0.186685
234.2	0.179279	0.149679	0.109418	0.0721953		234.2	0.295965	0.284621	0.243157	0.186538
234.4	0.178951	0.14978	0.109198	0.0724198		234.4	0.295825	0.285465	0.24308	0.186302
234.6	0.1787	0.149682	0.109092	0.0727481		234.6	0.295607	0.286406	0.243124	0.185946
234.8	0.178488	0.149448	0.109052	0.0732893		234.8	0.295385	0.28733	0.243319	0.185454
235	0.178204	0.149162	0.109197	0.0738044		235	0.295115	0.288131	0.243601	0.18496
235.2	0.177836	0.148849	0.109336	0.0743071		235.2	0.294862	0.288809	0.244039	0.184585
235.4	0.1774	0.148532	0.109493	0.0747605		235.4	0.294794	0.289312	0.244495	0.184319
235.6	0.176885	0.148403	0.109557	0.0751017		235.6	0.294866	0.289585	0.244841	0.184052
235.8	0.176371	0.148535	0.109623	0.0752506		235.8	0.29498	0.289609	0.244957	0.183886
236	0.176017	0.148927	0.109685	0.0753656		236	0.295146	0.289336	0.244943	0.183877
236.2	0.175844	0.149392	0.109875	0.0754033		236.2	0.295332	0.288861	0.24477	0.183946
236.4	0.17577	0.14999	0.110177	0.075344		236.4	0.295384	0.288228	0.244511	0.184049
236.6	0.175727	0.150621	0.110601	0.0752692		236.6	0.29525	0.287455	0.244282	0.184339
236.8	0.175851	0.151189	0.111046	0.0753159		236.8	0.29513	0.286587	0.244129	0.184764
237	0.176174	0.151552	0.11141	0.0753942		237	0.295002	0.285775	0.244029	0.185276
237.2	0.176514	0.151851	0.111614	0.0756018		237.2	0.294943	0.285097	0.243987	0.185865
237.4	0.176827	0.151975	0.111695	0.0758407		237.4	0.295042	0.284676	0.24407	0.186611
237.6	0.177227	0.151895	0.111726	0.0761193		237.6	0.295467	0.284401	0.244191	0.187259
237.8	0.177585	0.151585	0.111793	0.0762478		237.8	0.296044	0.284286	0.244436	0.187746
238	0.177755	0.151204	0.111839	0.0764031		238	0.296685	0.284358	0.244788	0.188037
238.2	0.177898	0.150769	0.111864	0.0765643		238.2	0.297256	0.284543	0.245175	0.188109
238.4	0.178083	0.150404	0.111835	0.0767457		238.4	0.297669	0.284736	0.24545	0.187902
238.6	0.178204	0.150152	0.111721	0.0767554		238.6	0.297986	0.285076	0.245662	0.187613
238.8	0.178224	0.149994	0.111471	0.0767054		238.8	0.298286	0.285576	0.245756	0.187323
239	0.178147	0.149874	0.111268	0.0765711		239	0.298556	0.28616	0.245697	0.186965
239.2	0.178	0.149862	0.111242	0.0763197		239.2	0.298779	0.286749	0.245497	0.186622
239.4	0.177727	0.149879	0.111313	0.0760502		239.4	0.298968	0.287222	0.245205	0.186471
239.6	0.177479	0.149854	0.111572	0.0759617		239.6	0.298919	0.287449	0.244748	0.186564
239.8	0.177257	0.149772	0.111988	0.0759834		239.8	0.298504	0.287454	0.244072	0.186791
240	0.177163	0.149764	0.112541	0.0760906		240	0.29784	0.287289	0.243412	0.187197
240.2	0.177151	0.149817	0.113019	0.0763856		240.2	0.297122	0.287046	0.242897	0.18767
240.4	0.17734	0.14993	0.113577	0.0769384		240.4	0.296438	0.286839	0.242541	0.188036
240.6	0.177699	0.150211	0.114108	0.0776029		240.6	0.295829	0.286779	0.24238	0.188216
240.8	0.17814	0.150617	0.11474	0.078382		240.8	0.295444	0.286786	0.242517	0.188343
241	0.178531	0.151004	0.115326	0.0791581		241	0.295349	0.28682	0.242879	0.188433
241.2	0.178833	0.151344	0.115932	0.0798862		241.2	0.295506	0.286759	0.243407	0.188387
241.4	0.178907	0.151645	0.116417	0.0804196		241.4	0.295751	0.286633	0.244067	0.188278
241.6	0.178744	0.151913	0.116828	0.0807955		241.6	0.296013	0.286476	0.244742	0.188174
241.8	0.178545	0.152151	0.117025	0.0809327		241.8	0.296229	0.286383	0.245342	0.188012
242	0.178377	0.152308	0.117066	0.0807695		242	0.29639	0.286333	0.245791	0.187689
242.2	0.178196	0.152346	0.116892	0.0803269		242.2	0.296528	0.286336	0.246076	0.187312
242.4	0.178054	0.152248	0.116623	0.0797382		242.4	0.296675	0.286414	0.246198	0.186869
242.6	0.178023	0.15195	0.116217	0.0790279		242.6	0.296868	0.286549	0.246189	0.186382
242.8	0.178181	0.151493	0.115819	0.0782078		242.8	0.297215	0.286719	0.2461	0.185902
243	0.178537	0.150979	0.115355	0.0775059		243	0.297555	0.286832	0.24594	0.185639
243.2	0.179226	0.150432	0.114988	0.076977		243.2	0.297767	0.28693	0.245804	0.185644
243.4	0.180228	0.149932	0.114581	0.0765357		243.4	0.297905	0.287111	0.245752	0.185861
243.6	0.181395	0.149515	0.114175	0.0762478		243.6	0.298088	0.287455	0.245924	0.186211
243.8	0.182496	0.149284	0.113728	0.0762387		243.8	0.298229	0.287976	0.246222	0.186686
244	0.183486	0.149146	0.113408	0.0764381		244	0.298353	0.2887	0.246573	0.187263
244.2	0.184346	0.149137	0.11315	0.0766298		244.2	0.298538	0.289547	0.246839	0.187866
244.4	0.184966	0.149212	0.112995	0.0767811		244.4	0.298816	0.290328	0.247022	0.188524
244.6	0.185264	0.149489	0.112808	0.0768753		244.6	0.299165	0.290963	0.24714	0.189271
244.8	0.185393	0.149875	0.112613	0.0769013		244.8	0.299547	0.291297	0.247207	0.190177
245	0.185406	0.150406	0.112404	0.0767661		245	0.299989	0.291334	0.247234	0.19106
245.2	0.18531	0.151032	0.112198	0.0765527		245.2	0.300427	0.291159	0.247253	0.19184
245.4	0.18514	0.151611	0.111982	0.0763487		245.4	0.30076	0.290858	0.247267	0.192388
245.6	0.184977	0.151933	0.111876	0.0761679		245.6	0.300927	0.290446	0.247213	0.192483
245.8	0.184723	0.152035	0.111877	0.0760339		245.8	0.301006	0.290075	0.247126	0.192045
246	0.184369	0.151907	0.111988	0.076091		246	0.301043	0.289807	0.24711	0.191192
246.2	0.183931	0.151617	0.112099	0.0763767		246.2	0.300994	0.289645	0.24718	0.190129
246.4	0.183568	0.151326	0.112304	0.0768037		246.4	0.300854	0.289612	0.247301	0.188915
246.6	0.183296	0.15115	0.11241	0.0773983		246.6	0.300709	0.28966	0.247439	0.187844
246.8	0.183071	0.151021	0.1124	0.078086		246.8	0.30052	0.289766	0.247674	0.186952
247	0.182808	0.151026	0.112264	0.0787569		247	0.300283	0.289973	0.247907	0.186286
247.2	0.182395	0.151115	0.112256	0.0793706		247.2	0.300008	0.290236	0.248119	0.185797
247.4	0.1818	0.151311	0.112398	0.0798831		247.4	0.299762	0.290437	0.248311	0.185652
247.6	0.181071	0.151527	0.112792	0.0801148		247.6	0.299569	0.290581	0.248504	0.185777
247.8	0.180245	0.151853	0.113322	0.0799548		247.8	0.299507	0.290606	0.248609	0.186126
248	0.179377	0.152279	0.113941	0.0794944		248	0.29962	0.290427	0.248694	0.186689
248.2	0.178639	0.15273	0.114541	0.0788908		248.2	0.299836	0.290111	0.24879	0.187522
248.4	0.178181	0.153126	0.115025	0.0782855		248.4	0.300132	0.289668	0.248847	0.188486
248.6	0.178001	0.153502	0.115418	0.077783		248.6	0.300451	0.289183	0.248947	0.1894
248.8	0.178076	0.15381	0.115795	0.0774733		248.8	0.300741	0.288742	0.249168	0.190256
249	0.178377	0.153893	0.116165	0.0773263		249	0.300836	0.288437	0.249482	0.190918
249.2	0.178828	0.153798	0.116511	0.0772068		249.2	0.300855	0.288239	0.249889	0.19127
249.4	0.179228	0.153463	0.116834	0.0771815		249.4	0.300811	0.288191	0.250386	0.191446
249.6	0.179511	0.152971	0.117073	0.0773705		249.6	0.300654	0.288312	0.250915	0.191661
249.8	0.179814	0.152442	0.117191	0.0776332		249.8	0.300319	0.288568	0.251398	0.191856
250	0.180184	0.152079	0.117116	0.077858		250	0.299896	0.288917	0.251754	0.192015
250.2	0.180589	0.151837	0.116761	0.0780976		250.2	0.299406	0.289375	0.251951	0.192222
250.4	0.181032	0.151875	0.116256	0.078342		250.4	0.298788	0.289952	0.252115	0.192406
250.6	0.181562	0.152182	0.115798	0.0785261		250.6	0.298169	0.290569	0.252284	0.192505
250.8	0.182137	0.152681	0.11549	0.0787972		250.8	0.297746	0.291227	0.252447	0.192564
251	0.182715	0.153237	0.1154	0.0792179		251	0.297632	0.291772	0.252557	0.192749
251.2	0.183088	0.153793	0.115561	0.0796541		251.2	0.297785	0.29217	0.252627	0.192922
251.4	0.183172	0.154226	0.115869	0.0799756		251.4	0.298267	0.292459	0.252613	0.193051
251.6	0.183014	0.154494	0.116159	0.0801489		251.6	0.298981	0.292613	0.252516	0.193104
251.8	0.182752	0.154565	0.116236	0.080233		251.8	0.299763	0.29274	0.252279	0.193123
252	0.182437	0.154577	0.116081	0.0802097		252	0.300536	0.292884	0.252063	0.193038
252.2	0.182267	0.154647	0.115739	0.0801233		252.2	0.301306	0.293075	0.251976	0.192996
252.4	0.182312	0.154865	0.115276	0.0799586		252.4	0.302093	0.293207	0.251972	0.19298
252.6	0.18251	0.155112	0.114843	0.0796935		252.6	0.302719	0.293268	0.251932	0.192892
252.8	0.182626	0.155289	0.1146	0.0793302		252.8	0.303148	0.293141	0.251955	0.192828
253	0.182637	0.155317	0.114523	0.0789881		253	0.30341	0.292985	0.252019	0.192809
253.2	0.18259	0.155259	0.114576	0.0786219		253.2	0.303512	0.292758	0.252056	0.192808
253.4	0.1826	0.155158	0.114729	0.0782537		253.4	0.303276	0.292539	0.252107	0.192737
253.6	0.182574	0.15508	0.114872	0.078022		253.6	0.302896	0.292419	0.252232	0.192811
253.8	0.182714	0.155015	0.115048	0.0779565		253.8	0.302478	0.292406	0.252408	0.192992
254	0.183044	0.155019	0.115273	0.0780207		254	0.302105	0.292421	0.25262	0.193256
254.2	0.183462	0.15498	0.11555	0.0783626		254.2	0.301866	0.292553	0.252843	0.193528
254.4	0.183835	0.154886	0.115818	0.0790171		254.4	0.301933	0.292721	0.252962	0.193868
254.6	0.1841	0.154734	0.116117	0.0797497		254.6	0.302125	0.292766	0.252998	0.194112
254.8	0.184111	0.154542	0.116321	0.0803207		254.8	0.302287	0.29274	0.25303	0.194147
255	0.183923	0.154258	0.116382	0.0806641		255	0.30232	0.292732	0.253086	0.194024
255.2	0.183697	0.153963	0.11619	0.0807609		255.2	0.302203	0.292658	0.253178	0.193776
255.4	0.18348	0.153667	0.115802	0.0806381		255.4	0.302063	0.292588	0.253316	0.193534
255.6	0.183313	0.153485	0.115293	0.0804363		255.6	0.302082	0.292517	0.253544	0.193455
255.8	0.183272	0.15351	0.114688	0.0802972		255.8	0.302323	0.292485	0.25378	0.193545
256	0.183306	0.153775	0.114073	0.0801904		256	0.302738	0.292473	0.253909	0.193582
256.2	0.18327	0.154138	0.113555	0.0800369		256.2	0.303175	0.292495	0.253898	0.193483
256.4	0.183136	0.154564	0.113133	0.0798881		256.4	0.303455	0.292553	0.253805	0.193308
256.6	0.183056	0.154993	0.112769	0.0796695		256.6	0.30365	0.292694	0.253643	0.192999
256.8	0.183033	0.155304	0.112543	0.0794776		256.8	0.303722	0.292712	0.253431	0.192688
257	0.183099	0.15545	0.112519	0.0794514		257	0.303592	0.292738	0.253302	0.192529
257.2	0.183271	0.155488	0.112716	0.0796531		257.2	0.303474	0.292764	0.253236	0.192653
257.4	0.183577	0.155465	0.113126	0.0799621		257.4	0.303389	0.292731	0.253215	0.192863
257.6	0.183795	0.155299	0.113643	0.0804356		257.6	0.303257	0.292671	0.253151	0.193176
257.8	0.183738	0.155096	0.114166	0.0809693		257.8	0.30312	0.292788	0.253039	0.193423
258	0.183482	0.1549	0.114585	0.0814479		258	0.30303	0.292879	0.252767	0.193609
258.2	0.183119	0.154716	0.114924	0.081759		258.2	0.302869	0.292954	0.252444	0.193762
258.4	0.182771	0.154455	0.11518	0.0819374		258.4	0.302662	0.293015	0.252153	0.194002
258.6	0.182589	0.154181	0.115426	0.0820365		258.6	0.302492	0.293083	0.252029	0.194236
258.8	0.182642	0.153874	0.115654	0.0820765		258.8	0.302428	0.293114	0.252002	0.194495
259	0.182707	0.15354	0.115885	0.0820823		259	0.302538	0.293135	0.25212	0.194921
259.2	0.182658	0.153317	0.11608	0.0822579		259.2	0.302711	0.293127	0.252283	0.195403
259.4	0.182542	0.153305	0.116235	0.0825706		259.4	0.302899	0.293196	0.252473	0.195705
259.6	0.182323	0.153524	0.116315	0.0828495		259.6	0.303043	0.29337	0.252579	0.195779
259.8	0.181989	0.153849	0.116337	0.082989		259.8	0.303112	0.293632	0.252671	0.195711
260	0.181664	0.154231	0.116408	0.0830291		260	0.303069	0.294056	0.25266	0.195515
260.2	0.181515	0.154482	0.116477	0.0827807		260.2	0.302995	0.294567	0.252608	0.195127
260.4	0.181526	0.154577	0.116594	0.08242		260.4	0.302939	0.294994	0.25253	0.194679
260.6	0.181653	0.154602	0.116798	0.0820742		260.6	0.302916	0.295362	0.252442	0.1943
260.8	0.18184	0.154744	0.117069	0.0818082		260.8	0.302958	0.29564	0.252306	0.194011
261	0.182021	0.155011	0.117279	0.0816086		261	0.302997	0.29572	0.252264	0.19366
261.2	0.182114	0.155367	0.11745	0.0814982		261.2	0.303067	0.295667	0.252303	0.193463
261.4	0.182116	0.155785	0.117511	0.0813523		261.4	0.303226	0.295565	0.252374	0.193349
261.6	0.182226	0.156087	0.117459	0.0811571		261.6	0.303458	0.295359	0.252468	0.193363
261.8	0.182591	0.156217	0.117366	0.0809068		261.8	0.303723	0.295058	0.252693	0.193483
262	0.183212	0.156207	0.117212	0.0805272		262	0.30402	0.294732	0.253006	0.193771
262.2	0.184024	0.156145	0.11699	0.080154		262.2	0.304284	0.294501	0.253384	0.19409
262.4	0.184828	0.15594	0.116659	0.0798452		262.4	0.304352	0.294454	0.253774	0.194529
262.6	0.185495	0.155773	0.116242	0.0796775		262.6	0.304222	0.2945	0.254206	0.195035
262.8	0.185941	0.155749	0.115742	0.079721		262.8	0.303859	0.294552	0.254613	0.19551
263	0.186277	0.155802	0.115264	0.0799778		263	0.303382	0.294613	0.254987	0.195835
263.2	0.186523	0.155848	0.114838	0.0803354		263.2	0.302847	0.294719	0.255227	0.19605
263.4	0.186835	0.155908	0.114578	0.0806594		263.4	0.302399	0.294839	0.255414	0.196214
263.6	0.187198	0.155939	0.114569	0.0808651		263.6	0.302119	0.295071	0.255439	0.196234
263.8	0.187645	0.155859	0.114738	0.0809079		263.8	0.302085	0.295374	0.255316	0.196111
264	0.187937	0.155683	0.115052	0.0809398		264	0.302302	0.295635	0.255085	0.19598
264.2	0.187961	0.155537	0.11545	0.0809956		264.2	0.302841	0.295715	0.254792	0.195995
264.4	0.187677	0.155419	0.115808	0.0810485		264.4	0.303616	0.295659	0.254451	0.19607
264.6	0.187223	0.155314	0.116004	0.0811534		264.6	0.304388	0.295543	0.254136	0.196172
264.8	0.186574	0.155196	0.116166	0.0812246		264.8	0.305139	0.295467	0.253955	0.196283
265	0.185935	0.155025	0.116307	0.0812655		265	0.305908	0.295532	0.253841	0.196268
265.2	0.185337	0.154759	0.116547	0.0811987		265.2	0.306591	0.295897	0.25388	0.196031
265.4	0.184743	0.154487	0.116923	0.0811473		265.4	0.307037	0.29642	0.253963	0.195732
265.6	0.184063	0.15414	0.117471	0.0810027		265.6	0.307324	0.297007	0.25406	0.195539
265.8	0.183411	0.153756	0.117999	0.0809484		265.8	0.307476	0.297601	0.254064	0.195508
266	0.182846	0.153381	0.11841	0.080888		266	0.307449	0.298119	0.254097	0.195709
266.2	0.182555	0.153183	0.118679	0.080898		266.2	0.307336	0.298301	0.254159	0.196153
266.4	0.182548	0.153127	0.118907	0.080862		266.4	0.307213	0.298265	0.254341	0.196729
266.6	0.182854	0.153232	0.119166	0.0809336		266.6	0.307074	0.298055	0.254586	0.19732
266.8	0.183455	0.153577	0.119546	0.0810565		266.8	0.306918	0.297796	0.254858	0.197982
267	0.184255	0.15417	0.120129	0.0811861		267	0.306795	0.297509	0.255124	0.198691
267.2	0.18501	0.154734	0.120823	0.081334		267.2	0.306705	0.297341	0.255295	0.19926
267.4	0.185683	0.155201	0.121447	0.0815853		267.4	0.306726	0.297219	0.255355	0.199765
267.6	0.186114	0.155571	0.121798	0.0818412		267.6	0.306902	0.297097	0.255406	0.200273
267.8	0.18636	0.15581	0.12186	0.0820467		267.8	0.307287	0.296975	0.255422	0.200656
268	0.18644	0.15593	0.121609	0.082167		268	0.307715	0.296938	0.255393	0.200815
268.2	0.186501	0.156143	0.121172	0.0822544		268.2	0.308075	0.297021	0.255351	0.200892
268.4	0.186514	0.15642	0.120694	0.0822412		268.4	0.308444	0.297243	0.255391	0.200733
268.6	0.186673	0.156678	0.120352	0.0822088		268.6	0.308821	0.297574	0.255438	0.200338
268.8	0.186715	0.156897	0.120301	0.0822319		268.8	0.308928	0.297911	0.255543	0.199801
269	0.186661	0.15713	0.120512	0.082347		269	0.308815	0.298101	0.255563	0.199285
269.2	0.18657	0.157232	0.120864	0.0823686		269.2	0.308585	0.298142	0.255511	0.198802
269.4	0.186534	0.157319	0.121167	0.0823572		269.4	0.308299	0.297968	0.255319	0.198438
269.6	0.186531	0.157395	0.121376	0.082298		269.6	0.307948	0.297665	0.255142	0.198155
269.8	0.186651	0.15744	0.121486	0.082166		269.8	0.307686	0.297368	0.25501	0.197992
270	0.186713	0.157413	0.121591	0.0819727		270	0.307472	0.297216	0.25497	0.197924
270.2	0.186621	0.157349	0.121672	0.0818414		270.2	0.307219	0.29714	0.255014	0.197956
270.4	0.18647	0.157252	0.121765	0.0817321		270.4	0.306794	0.297196	0.255132	0.198114
270.6	0.186257	0.157089	0.1218	0.0816303		270.6	0.306208	0.297378	0.255228	0.19841
270.8	0.185964	0.156807	0.121653	0.0815375		270.8	0.30551	0.297587	0.255266	0.198746
271	0.185801	0.156425	0.121233	0.0814061		271	0.304847	0.29779	0.255328	0.199038
271.2	0.185796	0.156072	0.120598	0.081186		271.2	0.304327	0.297992	0.255426	0.199178
271.4	0.185839	0.15573	0.119832	0.0808792		271.4	0.303979	0.298156	0.25548	0.199077
271.6	0.185865	0.155541	0.118988	0.0804505		271.6	0.303808	0.298223	0.255504	0.198824
271.8	0.185935	0.155538	0.118158	0.0799544		271.8	0.303878	0.298302	0.255491	0.198534
272	0.186005	0.15573	0.117418	0.0794958		272	0.304172	0.298453	0.255507	0.198238
272.2	0.186169	0.15605	0.116878	0.0791862		272.2	0.304543	0.298595	0.255543	0.197931
272.4	0.186319	0.156587	0.116539	0.0791253		272.4	0.30501	0.298824	0.255711	0.197627
272.6	0.186603	0.157277	0.11631	0.0792951		272.6	0.305712	0.299184	0.255963	0.19721
272.8	0.186928	0.157956	0.116193	0.0796405		272.8	0.306505	0.299509	0.256257	0.196653
273	0.187303	0.158529	0.116231	0.0801605		273	0.307356	0.299672	0.256478	0.196008
273.2	0.187552	0.158891	0.116356	0.0808711		273.2	0.308265	0.299803	0.25668	0.195435
273.4	0.187747	0.158951	0.116594	0.0816561		273.4	0.309105	0.299977	0.25689	0.195127
273.6	0.187734	0.158734	0.117039	0.0824992		273.6	0.309692	0.300185	0.257109	0.195039
273.8	0.187681	0.158344	0.11758	0.0832664		273.8	0.310006	0.300465	0.257433	0.195104
274	0.187589	0.1579	0.118104	0.0839777		274	0.310006	0.300771	0.257809	0.195296
274.2	0.187493	0.157445	0.118495	0.0845574		274.2	0.309808	0.301078	0.258205	0.19553
274.4	0.187446	0.157026	0.118775	0.0849334		274.4	0.309471	0.301304	0.258487	0.195633
274.6	0.187559	0.156604	0.118962	0.0850643		274.6	0.309008	0.301406	0.258668	0.19564
274.8	0.187833	0.156375	0.119162	0.084998		274.8	0.308589	0.301404	0.258697	0.1956
275	0.188122	0.156318	0.119324	0.084738		275	0.308358	0.301336	0.258742	0.195561
275.2	0.188452	0.156516	0.119519	0.0843654		275.2	0.308276	0.301265	0.258751	0.195555
275.4	0.188797	0.156903	0.119667	0.0840207		275.4	0.308362	0.301192	0.258737	0.195632
275.6	0.189161	0.157509	0.119843	0.0837501		275.6	0.308672	0.301157	0.258727	0.195753
275.8	0.189535	0.158176	0.120029	0.0836427		275.8	0.309182	0.301071	0.258669	0.195873
276	0.189901	0.158837	0.120304	0.0836871		276	0.30976	0.300914	0.258484	0.19602
276.2	0.190197	0.159343	0.120661	0.0838132		276.2	0.310375	0.300582	0.258184	0.196169
276.4	0.190351	0.159627	0.121203	0.0839606		276.4	0.310976	0.300046	0.257843	0.196351
276.6	0.190421	0.15965	0.121801	0.0842228		276.6	0.311471	0.299441	0.257513	0.196704
276.8	0.190359	0.159372	0.122324	0.0844979		276.8	0.311798	0.298942	0.257266	0.197255
277	0.190223	0.158844	0.122724	0.0846881		277	0.311888	0.298699	0.257137	0.19786
277.2	0.190018	0.158165	0.12299	0.0847541		277.2	0.311778	0.298785	0.257134	0.198356
277.4	0.189802	0.157474	0.123007	0.0847359		277.4	0.311456	0.299084	0.257235	0.198736
277.6	0.189516	0.156912	0.122764	0.0844958		277.6	0.311062	0.299461	0.2573	0.198948
277.8	0.189214	0.156594	0.122361	0.0841274		277.8	0.310645	0.299828	0.257321	0.199019
278	0.18901	0.156574	0.121905	0.0836444		278	0.310301	0.300172	0.25724	0.199037
278.2	0.189001	0.156865	0.121443	0.0830968		278.2	0.309998	0.30035	0.257127	0.199052
278.4	0.189205	0.157512	0.121003	0.0825294		278.4	0.309933	0.300516	0.25708	0.199045
278.6	0.189479	0.158433	0.120527	0.0821637		278.6	0.31003	0.300645	0.257187	0.199051
278.8	0.189699	0.159568	0.119996	0.0819702		278.8	0.310136	0.300793	0.257288	0.199135
279	0.189764	0.160736	0.11947	0.0818916		279	0.310275	0.30093	0.257413	0.199208
279.2	0.189639	0.161851	0.119116	0.0818593		279.2	0.310515	0.30112	0.257522	0.199358
279.4	0.189339	0.162803	0.118918	0.0818895		279.4	0.310691	0.301198	0.257456	0.199574
279.6	0.188918	0.163505	0.118938	0.0819738		279.6	0.310715	0.301187	0.257198	0.199833
279.8	0.188434	0.163873	0.119239	0.0821356		279.8	0.3107	0.301095	0.257024	0.200055
280	0.187957	0.163884	0.119762	0.0824679		280	0.310638	0.300867	0.256956	0.200216
280.2	0.187556	0.163636	0.120347	0.0829996		280.2	0.310457	0.300531	0.257024	0.200364
280.4	0.187135	0.163096	0.121007	0.0836044		280.4	0.310272	0.300199	0.257239	0.20045
280.6	0.186605	0.162405	0.121722	0.0841632		280.6	0.310074	0.299892	0.257616	0.200463
280.8	0.186091	0.161673	0.122407	0.0846477		280.8	0.309866	0.299663	0.257982	0.200455
281	0.185636	0.161063	0.122942	0.0850096		281	0.309547	0.29944	0.258316	0.200492
281.2	0.185202	0.160507	0.123303	0.0851471		281.2	0.309223	0.299263	0.258575	0.200505
281.4	0.184885	0.160051	0.123424	0.0852391		281.4	0.308875	0.29908	0.258801	0.200445
281.6	0.184881	0.159655	0.123312	0.0852058		281.6	0.308627	0.298997	0.258946	0.200322
281.8	0.185202	0.159349	0.122941	0.085118		281.8	0.308434	0.298899	0.259016	0.200077
282	0.185795	0.159086	0.122356	0.0850707		282	0.308413	0.298958	0.259026	0.19986
282.2	0.186622	0.15886	0.12159	0.0851647		282.2	0.308483	0.299111	0.258953	0.199727
282.4	0.187492	0.158694	0.120832	0.0851635		282.4	0.308607	0.299505	0.258821	0.19971
282.6	0.188297	0.158549	0.120222	0.0850505		282.6	0.308787	0.300116	0.258758	0.199753
282.8	0.18898	0.158415	0.119835	0.0847847		282.8	0.309076	0.300929	0.258778	0.199885
283	0.189525	0.158382	0.119712	0.0844152		283	0.309404	0.301777	0.258762	0.199978
283.2	0.189909	0.158495	0.119875	0.0841073		283.2	0.309818	0.302586	0.258719	0.199951
283.4	0.190153	0.15863	0.120286	0.0839221		283.4	0.310311	0.303214	0.258739	0.199887
283.6	0.190211	0.158767	0.120783	0.0838621		283.6	0.310854	0.303604	0.258774	0.199799
283.8	0.190166	0.158922	0.121346	0.0839119		283.8	0.311379	0.303753	0.258879	0.199783
284	0.189968	0.159056	0.12191	0.0840289		284	0.311915	0.303732	0.259076	0.199876
284.2	0.189637	0.159224	0.122424	0.0840157		284.2	0.312348	0.30364	0.259406	0.200179
284.4	0.189261	0.159533	0.122731	0.0839491		284.4	0.312637	0.303627	0.259796	0.200723
284.6	0.188845	0.159897	0.122823	0.0838339		284.6	0.312752	0.303554	0.26026	0.201443
284.8	0.188317	0.160234	0.122641	0.0836312		284.8	0.312845	0.303435	0.260704	0.202188
285	0.187834	0.160463	0.122151	0.0833413		285	0.312881	0.303189	0.261101	0.202851
285.2	0.187559	0.160605	0.121395	0.0830508		285.2	0.312892	0.302839	0.26136	0.203487
285.4	0.187576	0.160658	0.120514	0.0828107		285.4	0.312834	0.302221	0.261438	0.204023
285.6	0.187915	0.160677	0.119635	0.0826009		285.6	0.312736	0.301502	0.261342	0.20444
285.8	0.188458	0.160616	0.118811	0.0824665		285.8	0.312477	0.300785	0.261198	0.204685
286	0.189112	0.160537	0.118132	0.0823476		286	0.312121	0.300351	0.261083	0.204718
286.2	0.189769	0.16037	0.117545	0.082212		286.2	0.311771	0.300198	0.261047	0.204577
286.4	0.190377	0.160164	0.117096	0.0820654		286.4	0.311556	0.300264	0.261056	0.204255
286.6	0.190785	0.160047	0.116803	0.082083		286.6	0.311402	0.300482	0.261	0.203792
286.8	0.190991	0.160025	0.116653	0.0822641		286.8	0.311277	0.300779	0.260843	0.203113
287	0.191019	0.16	0.116689	0.0825155		287	0.311149	0.301148	0.260575	0.202455
287.2	0.190968	0.159987	0.116935	0.082836		287.2	0.310928	0.30159	0.260178	0.201634
287.4	0.19089	0.159947	0.117381	0.0831981		287.4	0.310662	0.302166	0.259699	0.2008
287.6	0.190827	0.159848	0.117978	0.0835192		287.6	0.310496	0.302816	0.259281	0.200046
287.8	0.190776	0.159677	0.118738	0.083711		287.8	0.310386	0.303624	0.258957	0.199537
288	0.190773	0.159548	0.119522	0.0839291		288	0.310273	0.304414	0.258704	0.199128
288.2	0.190725	0.159358	0.120309	0.0840761		288.2	0.310252	0.305039	0.258584	0.198956
288.4	0.190639	0.159075	0.120957	0.0841186		288.4	0.310239	0.30546	0.258642	0.198957
288.6	0.19066	0.158714	0.12138	0.0840822		288.6	0.310023	0.305646	0.258846	0.199051
288.8	0.190906	0.158381	0.121581	0.0840326		288.8	0.309723	0.305476	0.259178	0.199199
289	0.191168	0.157966	0.121729	0.0839002		289	0.309414	0.30501	0.259682	0.199433
289.2	0.191375	0.157535	0.121775	0.0837275		289.2	0.309143	0.304479	0.260332	0.199579
289.4	0.191422	0.157142	0.121692	0.0835775		289.4	0.308942	0.304005	0.261043	0.199575
289.6	0.19135	0.156849	0.121559	0.083439		289.6	0.309002	0.303713	0.261726	0.199647
289.8	0.191067	0.156633	0.121385	0.083426		289.8	0.309337	0.303565	0.262348	0.199937
290	0.190666	0.156635	0.121149	0.0836466		290	0.309939	0.303458	0.262863	0.200366
290.2	0.190139	0.156934	0.120969	0.0840503		290.2	0.310676	0.303355	0.263244	0.200941
290.4	0.189561	0.15752	0.120919	0.0844891		290.4	0.311467	0.303259	0.263527	0.201601
290.6	0.188952	0.158262	0.120948	0.0849063		290.6	0.312296	0.303205	0.263566	0.202201
290.8	0.188291	0.159097	0.12097	0.0853127		290.8	0.313051	0.30331	0.263341	0.202605
291	0.187659	0.15991	0.120974	0.0855564		291	0.313752	0.303649	0.262871	0.203004
291.2	0.187208	0.160616	0.120889	0.0856249		291.2	0.314283	0.304067	0.262237	0.203325
291.4	0.187089	0.161163	0.120713	0.0855295		291.4	0.314523	0.30455	0.261435	0.203557
291.6	0.1873	0.161636	0.120423	0.0854427		291.6	0.314405	0.304983	0.260684	0.203709
291.8	0.187796	0.161939	0.120211	0.0852265		291.8	0.314091	0.305367	0.260072	0.203934
292	0.188657	0.162017	0.120052	0.085032		292	0.313617	0.305658	0.259743	0.204091
292.2	0.189789	0.161987	0.120014	0.0849212		292.2	0.313155	0.305881	0.259666	0.2042
292.4	0.190956	0.161882	0.120074	0.0849011		292.4	0.312876	0.306061	0.25981	0.204298
292.6	0.191919	0.161664	0.120309	0.0848509		292.6	0.31287	0.306372	0.260046	0.204276
292.8	0.19274	0.161481	0.120666	0.0848361		292.8	0.31304	0.306714	0.260265	0.204052
293	0.193279	0.161422	0.121146	0.0848494		293	0.313327	0.307077	0.260367	0.203737
293.2	0.19351	0.161404	0.121706	0.0849793		293.2	0.313684	0.307464	0.260375	0.203602
293.4	0.193538	0.161351	0.122314	0.0853454		293.4	0.314128	0.307748	0.260333	0.203598
293.6	0.193533	0.161318	0.122948	0.0858716		293.6	0.314618	0.307681	0.260284	0.203719
293.8	0.19344	0.16134	0.12347	0.0863536		293.8	0.3151	0.307318	0.260259	0.203826
294	0.193261	0.16147	0.123895	0.0866884		294	0.315389	0.306708	0.260191	0.203849
294.2	0.192999	0.161613	0.124185	0.0868906		294.2	0.315445	0.305912	0.259986	0.203693
294.4	0.192664	0.161784	0.124394	0.0869001		294.4	0.315232	0.305077	0.259668	0.203523
294.6	0.192314	0.161935	0.124501	0.0866662		294.6	0.314824	0.304301	0.25933	0.203511
294.8	0.192107	0.161964	0.124556	0.0862569		294.8	0.314308	0.303627	0.259053	0.20371
295	0.192076	0.161738	0.12457	0.0857478		295	0.313843	0.303117	0.25889	0.20411
295.2	0.192281	0.161344	0.124558	0.0851313		295.2	0.313507	0.302806	0.25892	0.204699
295.4	0.19267	0.160808	0.124649	0.084469		295.4	0.313398	0.302643	0.259178	0.205353
295.6	0.193287	0.160146	0.124791	0.0839952		295.6	0.313459	0.302632	0.259767	0.205958
295.8	0.193924	0.159544	0.124994	0.0837862		295.8	0.313537	0.302641	0.26055	0.206476
296	0.194527	0.159207	0.125058	0.0837138		296	0.31359	0.302763	0.261462	0.206913
296.2	0.194969	0.159143	0.125159	0.0838192		296.2	0.313765	0.303032	0.26247	0.207091
296.4	0.195267	0.159352	0.125253	0.0841317		296.4	0.314027	0.303398	0.263527	0.207091
296.6	0.195289	0.159816	0.125315	0.0844822		296.6	0.314319	0.303832	0.264428	0.206863
296.8	0.195122	0.160475	0.125241	0.0848944		296.8	0.314652	0.3044	0.265199	0.206454
297	0.194861	0.161211	0.125161	0.0854483		297	0.315105	0.30491	0.265795	0.205889
297.2	0.194487	0.162057	0.124995	0.0860019		297.2	0.315454	0.305219	0.266175	0.205297
297.4	0.193923	0.162928	0.124666	0.086391		297.4	0.315615	0.305389	0.266238	0.204707
297.6	0.193297	0.163716	0.12439	0.0866851		297.6	0.315546	0.305407	0.266039	0.204223
297.8	0.19267	0.164239	0.124148	0.0868977		297.8	0.315431	0.3053	0.265554	0.203843
298	0.192081	0.164476	0.123983	0.0869293		298	0.315313	0.305148	0.264839	0.203605
298.2	0.192441	0.164339	0.123996	0.0869707		298.2	0.31549	0.305306	0.265134	0.203685
298.4	0.192258	0.164274	0.123847	0.0869564		298.4	0.315539	0.305286	0.264538	0.20363
298.6	0.192122	0.164045	0.123701	0.0868547		298.6	0.315577	0.30524	0.263767	0.203676
298.8	0.192033	0.163652	0.123557	0.0866657		298.8	0.315604	0.305167	0.262819	0.203825
299	0.191992	0.163094	0.123417	0.0863893		299	0.315621	0.305069	0.261694	0.204076
299.2	0.191997	0.162371	0.123279	0.0860256		299.2	0.315627	0.304944	0.260394	0.204428
299.4	0.19205	0.161484	0.123144	0.0855745		299.4	0.315622	0.304794	0.258918	0.204883
299.6	0.192149	0.160433	0.123012	0.0850361		299.6	0.315606	0.304617	0.257266	0.205441
299.8	0.192296	0.159217	0.122883	0.0844103		299.8	0.31558	0.304415	0.255437	0.2061
300	0.192296	0.159217	0.122883	0.0844103		300	0.31558	0.304415	0.255437	0.2061
300.2	0.193408	0.159521	0.122833	0.0847631		300.2	0.316611	0.305523	0.256198	0.207006
300.4	0.194422	0.159831	0.12279	0.0851067		300.4	0.317541	0.306551	0.256878	0.207845
300.6	0.195336	0.160146	0.122753	0.0854409		300.6	0.318369	0.307499	0.257478	0.208618
300.8	0.19615	0.160465	0.122722	0.0857658		300.8	0.319097	0.308365	0.257998	0.209325
301	0.196864	0.160789	0.122697	0.0860814		301	0.319724	0.30915	0.258438	0.209965
301.2	0.197479	0.161118	0.122679	0.0863877		301.2	0.320249	0.309854	0.258798	0.210538
301.4	0.197995	0.161453	0.122667	0.0866846		301.4	0.320674	0.310477	0.259077	0.211045
301.6	0.198411	0.161792	0.122661	0.0869722		301.6	0.320998	0.31102	0.259277	0.211485
301.8	0.198727	0.162135	0.122661	0.0872505		301.8	0.321221	0.311481	0.259397	0.211858
302	0.198604	0.162782	0.122426	0.0876534		302	0.321146	0.312041	0.259095	0.212122
302.2	0.198336	0.16331	0.122249	0.0879939		302.2	0.32096	0.312509	0.258734	0.21227
302.4	0.198152	0.163635	0.122199	0.0881786		302.4	0.320782	0.312731	0.258424	0.212441
302.6	0.198088	0.16383	0.122284	0.088068		302.6	0.320783	0.312682	0.258151	0.212632
302.8	0.198089	0.163974	0.122432	0.0877019		302.8	0.320989	0.31255	0.258009	0.212858
303	0.198122	0.164027	0.122706	0.0872828		303	0.321355	0.312363	0.258084	0.213189
303.2	0.198203	0.164061	0.123023	0.0869836		303.2	0.321668	0.312034	0.25829	0.213534
303.4	0.198353	0.164207	0.123259	0.0868174		303.4	0.321892	0.311775	0.258529	0.213786
303.6	0.198571	0.164423	0.123366	0.0868051		303.6	0.321943	0.31167	0.258945	0.213774
303.8	0.198822	0.164474	0.123405	0.0868903		303.8	0.321795	0.311665	0.259553	0.213579
304	0.199171	0.164314	0.123298	0.0870029		304	0.321583	0.311707	0.260279	0.213223
304.2	0.199626	0.163995	0.12317	0.0870545		304.2	0.321434	0.311872	0.261049	0.212916
304.4	0.200074	0.163623	0.12312	0.0871226		304.4	0.321332	0.31208	0.261861	0.21257
304.6	0.200529	0.163155	0.123153	0.087223		304.6	0.321225	0.31249	0.26249	0.212373
304.8	0.200902	0.162761	0.123147	0.0874957		304.8	0.321059	0.313009	0.262843	0.212192
305	0.201162	0.16245	0.123224	0.0879698		305	0.320758	0.313692	0.262894	0.21197
305.2	0.201298	0.162136	0.123417	0.0885245		305.2	0.320298	0.314414	0.262766	0.211627
305.4	0.201423	0.161637	0.123682	0.088945		305.4	0.319726	0.315155	0.262389	0.211284
305.6	0.20147	0.161111	0.123946	0.0891706		305.6	0.319208	0.315712	0.261878	0.210945
305.8	0.201511	0.160529	0.124282	0.0890583		305.8	0.318918	0.3162	0.261297	0.210753
306	0.201496	0.159961	0.12462	0.0886066		306	0.318879	0.316547	0.260724	0.210781
306.2	0.201507	0.159593	0.124734	0.0880364		306.2	0.319053	0.316836	0.260185	0.211022
306.4	0.201453	0.159566	0.124573	0.087538		306.4	0.319375	0.316998	0.259795	0.211362
306.6	0.2013	0.159735	0.124267	0.0872364		306.6	0.319702	0.31696	0.259479	0.211725
306.8	0.201047	0.16009	0.123776	0.0872405		306.8	0.319902	0.316605	0.259129	0.21211
307	0.200904	0.160596	0.123215	0.0874998		307	0.320007	0.315977	0.25875	0.212566
307.2	0.20066	0.161132	0.12264	0.0878773		307.2	0.320013	0.315097	0.258445	0.21304
307.4	0.200333	0.16152	0.122181	0.0883786		307.4	0.319921	0.31407	0.258296	0.213571
307.6	0.199908	0.161768	0.121772	0.0889153		307.6	0.319783	0.313078	0.258228	0.214198
307.8	0.19951	0.161936	0.121516	0.0894023		307.8	0.319653	0.312238	0.258264	0.214977
308	0.199021	0.161972	0.121364	0.0897537		308	0.319467	0.311719	0.258353	0.215651
308.2	0.198685	0.161766	0.121447	0.0898681		308.2	0.319201	0.311567	0.258436	0.216146
308.4	0.198417	0.161411	0.121652	0.0898027		308.4	0.318942	0.311671	0.25846	0.216461
308.6	0.198245	0.160967	0.12203	0.0895469		308.6	0.318691	0.311937	0.258519	0.216693
308.8	0.198051	0.160379	0.122554	0.089083		308.8	0.318556	0.312305	0.25865	0.216717
309	0.197867	0.159716	0.123127	0.0884821		309	0.31847	0.312694	0.25887	0.216685
309.2	0.197632	0.159113	0.12361	0.0878926		309.2	0.318465	0.312943	0.259216	0.216589
309.4	0.197461	0.158524	0.123997	0.0873804		309.4	0.318497	0.31317	0.259651	0.216434
309.6	0.197335	0.157983	0.124143	0.087144		309.6	0.318632	0.313378	0.260123	0.216195
309.8	0.197266	0.157673	0.123981	0.0872222		309.8	0.318743	0.313504	0.260647	0.215933
310	0.197206	0.157602	0.123533	0.087571		310	0.318861	0.313474	0.261138	0.215526
310.2	0.197073	0.157638	0.122954	0.0881394		310.2	0.318983	0.313279	0.261431	0.21513
310.4	0.196782	0.157834	0.122292	0.0887817		310.4	0.319107	0.312861	0.261488	0.214923
310.6	0.196348	0.158104	0.121714	0.0892986		310.6	0.319192	0.312285	0.261363	0.214815
310.8	0.195688	0.158295	0.121063	0.0896007		310.8	0.319261	0.311706	0.261047	0.214769
311	0.194972	0.158386	0.120449	0.0897302		311	0.319372	0.311224	0.260596	0.214785
311.2	0.194306	0.158435	0.119803	0.0896255		311.2	0.319461	0.310973	0.260065	0.214952
311.4	0.193828	0.158456	0.11922	0.0893238		311.4	0.319532	0.310961	0.259594	0.215086
311.6	0.193509	0.158482	0.118665	0.0888481		311.6	0.319548	0.311144	0.259131	0.215126
311.8	0.19349	0.158557	0.118322	0.0883168		311.8	0.319429	0.311334	0.258622	0.215106
312	0.193458	0.158733	0.118141	0.0878108		312	0.319226	0.311455	0.258176	0.215256
312.2	0.19333	0.159043	0.118201	0.0873452		312.2	0.318951	0.311509	0.257798	0.215403
312.4	0.193028	0.15936	0.118367	0.0868801		312.4	0.318658	0.311621	0.257437	0.215503
312.6	0.192671	0.159592	0.118572	0.0865221		312.6	0.318353	0.311757	0.257101	0.215532
312.8	0.192247	0.15975	0.118675	0.0863452		312.8	0.318061	0.311817	0.2569	0.215386
313	0.191813	0.159799	0.1187	0.0862857		313	0.317735	0.311904	0.256729	0.21503
313.2	0.191439	0.159743	0.11863	0.0863472		313.2	0.317392	0.312042	0.256649	0.21463
313.4	0.191207	0.159593	0.118596	0.0865859		313.4	0.316964	0.312083	0.256605	0.214192
313.6	0.191109	0.159456	0.118589	0.0870055		313.6	0.316435	0.312066	0.256614	0.213703
313.8	0.191003	0.159273	0.118765	0.087441		313.8	0.315903	0.312087	0.256557	0.213322
314	0.191039	0.159046	0.119058	0.0878245		314	0.315402	0.312042	0.256488	0.213024
314.2	0.191246	0.158558	0.11941	0.0881689		314.2	0.314967	0.311986	0.256323	0.21262
314.4	0.191658	0.157976	0.119614	0.088434		314.4	0.314679	0.311942	0.256078	0.212175
314.6	0.19224	0.15739	0.119824	0.0885008		314.6	0.314527	0.311839	0.255703	0.211874
314.8	0.193023	0.156852	0.119941	0.0884931		314.8	0.31439	0.311658	0.255412	0.21182
315	0.193786	0.156331	0.119983	0.0885045		315	0.314276	0.311446	0.255166	0.211891
315.2	0.1944	0.155981	0.119912	0.0885966		315.2	0.314166	0.311022	0.254953	0.212204
315.4	0.194772	0.155813	0.119854	0.0886587		315.4	0.313973	0.310425	0.254726	0.212756
315.6	0.194744	0.155746	0.119697	0.0886513		315.6	0.313694	0.309749	0.254647	0.213496
315.8	0.194325	0.155693	0.119441	0.0885921		315.8	0.313421	0.309232	0.254595	0.214155
316	0.193639	0.155675	0.118929	0.0884216		316	0.313154	0.30892	0.254598	0.214668
316.2	0.192814	0.155832	0.118214	0.0881816		316.2	0.312933	0.308924	0.25462	0.214839
316.4	0.191773	0.156112	0.117285	0.0879292		316.4	0.312729	0.309057	0.254757	0.214849
316.6	0.190644	0.156364	0.116376	0.0876827		316.6	0.312611	0.309349	0.25488	0.214862
316.8	0.189643	0.156558	0.115642	0.0873756		316.8	0.3126	0.3096	0.255056	0.214932
317	0.188812	0.156664	0.11523	0.087115		317	0.312661	0.309806	0.255268	0.215032
317.2	0.188103	0.156741	0.115064	0.0868475		317.2	0.312727	0.309939	0.255548	0.215187
317.4	0.187583	0.156645	0.115123	0.0865798		317.4	0.31285	0.310144	0.255749	0.215233
317.6	0.187385	0.156422	0.1152	0.0863031		317.6	0.313071	0.310378	0.255895	0.215065
317.8	0.187374	0.156073	0.115325	0.0860032		317.8	0.313303	0.310652	0.255819	0.214745
318	0.187592	0.1558	0.115628	0.0856844		318	0.313608	0.310781	0.255563	0.214471
318.2	0.188002	0.155418	0.116223	0.0853541		318.2	0.31387	0.310768	0.255102	0.214434
318.4	0.188587	0.154934	0.116974	0.0850898		318.4	0.314128	0.310619	0.254603	0.214677
318.6	0.189188	0.154433	0.117808	0.0849351		318.6	0.314322	0.310285	0.254108	0.21498
318.8	0.189798	0.154134	0.118621	0.0849128		318.8	0.314439	0.309667	0.253766	0.215281
319	0.190443	0.153981	0.119271	0.0849386		319	0.314398	0.308959	0.25353	0.215499
319.2	0.191023	0.153954	0.119644	0.0850069		319.2	0.314308	0.30823	0.253462	0.215599
319.4	0.191507	0.154097	0.119783	0.0850618		319.4	0.314135	0.307533	0.253549	0.215534
319.6	0.191861	0.15438	0.11961	0.0849628		319.6	0.313843	0.306893	0.253709	0.215393
319.8	0.19212	0.154637	0.119227	0.0847338		319.8	0.313543	0.306488	0.25389	0.215215
320	0.192136	0.154778	0.11867	0.0844222		320	0.313327	0.306162	0.254099	0.215031
320.2	0.192069	0.154884	0.118048	0.0840436		320.2	0.313161	0.306015	0.254331	0.214897
320.4	0.191924	0.155028	0.117391	0.0836315		320.4	0.313084	0.30601	0.254627	0.21473
320.6	0.191676	0.155162	0.116817	0.083443		320.6	0.313119	0.306195	0.255038	0.214547
320.8	0.191343	0.155311	0.116275	0.0834959		320.8	0.313186	0.306464	0.255483	0.214358
321	0.191017	0.155337	0.115761	0.0836785		321	0.313184	0.306925	0.255901	0.21424
321.2	0.190723	0.155198	0.115313	0.0839004		321.2	0.313199	0.307371	0.256309	0.214224
321.4	0.190407	0.154816	0.115075	0.0841503		321.4	0.313175	0.307745	0.256599	0.214357
321.6	0.190188	0.15425	0.115066	0.0844042		321.6	0.313154	0.308072	0.256783	0.214649
321.8	0.189915	0.153504	0.115157	0.0846049		321.8	0.313097	0.30843	0.256847	0.214964
322	0.189547	0.152688	0.115211	0.0847763		322	0.31316	0.308657	0.256792	0.215171
322.2	0.18911	0.151984	0.115125	0.0850108		322.2	0.313257	0.308774	0.256545	0.215023
322.4	0.188681	0.151495	0.11484	0.0853425		322.4	0.313231	0.308792	0.256171	0.214646
322.6	0.188279	0.151101	0.114396	0.0856921		322.6	0.313175	0.308725	0.255658	0.214091
322.8	0.187917	0.150726	0.113882	0.0859604		322.8	0.313172	0.308456	0.255133	0.213522
323	0.187656	0.150445	0.113451	0.0861182		323	0.313066	0.308121	0.254704	0.213089
323.2	0.187365	0.150289	0.113079	0.0861647		323.2	0.312889	0.307748	0.25436	0.212944
323.4	0.187137	0.150285	0.112862	0.0861056		323.4	0.312796	0.307419	0.254076	0.212919
323.6	0.186918	0.150549	0.112683	0.0859644		323.6	0.312642	0.307118	0.253863	0.212908
323.8	0.186857	0.151116	0.112561	0.085871		323.8	0.31232	0.307002	0.25371	0.21298
324	0.186897	0.151813	0.11257	0.0858877		324	0.311883	0.307018	0.253552	0.213032
324.2	0.187056	0.152437	0.112833	0.0860142		324.2	0.311319	0.307102	0.253389	0.212997
324.4	0.187242	0.152964	0.113299	0.0862003		324.4	0.310606	0.307201	0.253285	0.212991
324.6	0.187508	0.153296	0.114025	0.0863172		324.6	0.309864	0.307257	0.253265	0.213203
324.8	0.187771	0.153501	0.114998	0.086367		324.8	0.309287	0.307142	0.253392	0.213432
325	0.188031	0.153655	0.116078	0.0862983		325	0.308825	0.306985	0.253647	0.213587
325.2	0.188196	0.153804	0.11715	0.0861108		325.2	0.308574	0.306843	0.25396	0.213575
325.4	0.188163	0.153854	0.118105	0.0857404		325.4	0.308571	0.306693	0.254255	0.213345
325.6	0.187909	0.153783	0.118819	0.0852088		325.6	0.308762	0.306547	0.254443	0.212889
325.8	0.18749	0.153546	0.119177	0.0845991		325.8	0.308933	0.306511	0.254421	0.212347
326	0.186845	0.153085	0.119184	0.0840915		326	0.309106	0.306471	0.254238	0.211959
326.2	0.186069	0.152364	0.118881	0.0836111		326.2	0.309452	0.306453	0.254068	0.211797
326.4	0.1853	0.151428	0.118413	0.0832278		326.4	0.309969	0.306308	0.253849	0.211905
326.6	0.184522	0.150537	0.118	0.0830512		326.6	0.310531	0.306088	0.2536	0.212202
326.8	0.183723	0.149778	0.117692	0.0830108		326.8	0.311138	0.305778	0.253267	0.212559
327	0.183062	0.149143	0.117434	0.082999		327	0.311756	0.305502	0.252949	0.212846
327.2	0.182672	0.148483	0.117149	0.0830215		327.2	0.312177	0.305255	0.252644	0.213017
327.4	0.182661	0.147881	0.116764	0.0830156		327.4	0.312291	0.305199	0.252287	0.213111
327.6	0.183011	0.147263	0.116266	0.0829205		327.6	0.312166	0.305297	0.251818	0.213061
327.8	0.183623	0.146763	0.115735	0.0827777		327.8	0.31195	0.305457	0.251312	0.212959
328	0.184367	0.146478	0.115306	0.0825872		328	0.311703	0.305582	0.250822	0.212808
328.2	0.185159	0.146506	0.115047	0.0824427		328.2	0.311501	0.305573	0.250381	0.212736
328.4	0.185856	0.146886	0.114878	0.0824023		328.4	0.311357	0.30535	0.250163	0.212584
328.6	0.186451	0.147525	0.11474	0.0823426		328.6	0.311212	0.304999	0.250237	0.212479
328.8	0.186889	0.148263	0.114591	0.0822162		328.8	0.311102	0.304636	0.250555	0.212319
329	0.187268	0.149097	0.114368	0.0820432		329	0.31097	0.304383	0.251039	0.212221
329.2	0.187519	0.150004	0.113969	0.0818375		329.2	0.310755	0.304284	0.251558	0.212235
329.4	0.187629	0.150791	0.113419	0.0816758		329.4	0.310431	0.304353	0.251968	0.212478
329.6	0.187487	0.151462	0.112764	0.0817324		329.6	0.310116	0.304498	0.252244	0.212813
329.8	0.18733	0.151886	0.112162	0.0819729		329.8	0.309843	0.304586	0.252487	0.213171
330	0.187089	0.15202	0.111785	0.0823919		330	0.309705	0.304407	0.252631	0.213407
330.2	0.186796	0.151972	0.111788	0.0829159		330.2	0.309596	0.304048	0.252762	0.213488
330.4	0.186457	0.151812	0.112091	0.0834227		330.4	0.309587	0.303646	0.252913	0.213391
330.6	0.186229	0.151515	0.112514	0.0838547		330.6	0.309592	0.303232	0.25311	0.213203
330.8	0.186039	0.151138	0.112909	0.0840864		330.8	0.309589	0.302924	0.25319	0.213006
331	0.185938	0.15073	0.113144	0.0840425		331	0.309404	0.30287	0.253056	0.212772
331.2	0.185888	0.150266	0.11317	0.0837191		331.2	0.309205	0.303061	0.252671	0.212511
331.4	0.185913	0.14981	0.113119	0.0832384		331.4	0.308996	0.303306	0.252179	0.212201
331.6	0.18602	0.149302	0.113084	0.0826962		331.6	0.308851	0.303484	0.25167	0.211763
331.8	0.186162	0.14881	0.113016	0.0822975		331.8	0.308745	0.303472	0.251224	0.211298
332	0.186209	0.148402	0.112785	0.081991		332	0.308769	0.303272	0.250883	0.21092
332.2	0.186155	0.148128	0.112422	0.0817517		332.2	0.308834	0.303007	0.250663	0.210641
332.4	0.18599	0.147929	0.111904	0.0815993		332.4	0.308975	0.302837	0.250442	0.210472
332.6	0.18568	0.147896	0.111336	0.0815359		332.6	0.309147	0.302947	0.250163	0.210494
332.8	0.185229	0.147942	0.110797	0.0815067		332.8	0.309338	0.30332	0.24983	0.210774
333	0.184712	0.147995	0.110434	0.0815654		333	0.309517	0.303885	0.249489	0.211295
333.2	0.184114	0.147955	0.110218	0.0818676		333.2	0.30967	0.304352	0.249185	0.211994
333.4	0.183551	0.147817	0.110176	0.0823155		333.4	0.309734	0.304648	0.248971	0.212866
333.6	0.182942	0.14768	0.110186	0.0827879		333.6	0.309741	0.304708	0.248877	0.213903
333.8	0.182369	0.14755	0.110334	0.0831824		333.8	0.309615	0.304645	0.248893	0.214784
334	0.181819	0.147424	0.110549	0.0835138		334	0.309446	0.304527	0.248956	0.215432
334.2	0.18142	0.147314	0.110792	0.0836103		334.2	0.309194	0.304463	0.248949	0.215819
334.4	0.181043	0.147291	0.111059	0.0834802		334.4	0.308856	0.304503	0.248867	0.215953
334.6	0.180766	0.147243	0.11139	0.0832081		334.6	0.308308	0.304491	0.248703	0.215682
334.8	0.180644	0.147237	0.1116	0.082819		334.8	0.307806	0.304343	0.248446	0.215258
335	0.180764	0.147159	0.11173	0.0823834		335	0.307341	0.303928	0.248253	0.214557
335.2	0.181064	0.147037	0.111797	0.0819585		335.2	0.307019	0.303221	0.248267	0.213652
335.4	0.181546	0.146898	0.111769	0.0814764		335.4	0.306801	0.302241	0.248463	0.212681
335.6	0.1822	0.14675	0.111578	0.0809209		335.6	0.306705	0.301188	0.248791	0.211887
335.8	0.182885	0.146597	0.11131	0.0803597		335.8	0.306565	0.300325	0.249242	0.211351
336	0.183587	0.146472	0.110948	0.0796898		336	0.30642	0.299825	0.249692	0.211162
336.2	0.184237	0.146499	0.110593	0.0789576		336.2	0.306313	0.299732	0.250094	0.211268
336.4	0.184802	0.146626	0.110259	0.0783057		336.4	0.306391	0.299923	0.250377	0.211611
336.6	0.185171	0.146819	0.110018	0.0777494		336.6	0.306688	0.300251	0.250554	0.212132
336.8	0.185272	0.147006	0.109758	0.0773465		336.8	0.307046	0.30055	0.250671	0.212745
337	0.185032	0.147303	0.109537	0.0771077		337	0.307305	0.300843	0.250725	0.213484
337.2	0.184599	0.147593	0.109385	0.0770001		337.2	0.307495	0.301185	0.250742	0.214248
337.4	0.184031	0.147812	0.109434	0.0769987		337.4	0.307569	0.301668	0.250744	0.214841
337.6	0.183425	0.148012	0.109601	0.07714		337.6	0.307564	0.302293	0.250762	0.215292
337.8	0.182721	0.148224	0.109943	0.0773334		337.8	0.307495	0.302973	0.25076	0.215517
338	0.181834	0.148346	0.110345	0.0776818		338	0.307452	0.303562	0.250839	0.215539
338.2	0.180722	0.148348	0.110649	0.0781374		338.2	0.307385	0.303911	0.250862	0.215462
338.4	0.179529	0.148275	0.110718	0.0786007		338.4	0.307359	0.30398	0.250904	0.215352
338.6	0.178364	0.147993	0.110681	0.079007		338.6	0.307338	0.303799	0.251081	0.215077
338.8	0.177523	0.147575	0.110611	0.0793348		338.8	0.307351	0.303486	0.251429	0.214789
339	0.177263	0.147045	0.110556	0.0795772		339	0.307404	0.303136	0.251841	0.214647
339.2	0.177573	0.146503	0.110477	0.0798443		339.2	0.307426	0.302864	0.252294	0.214607
339.4	0.178285	0.145975	0.110419	0.0801161		339.4	0.307415	0.302833	0.252769	0.214669
339.6	0.179327	0.145656	0.110391	0.080365		339.6	0.307358	0.30306	0.253142	0.214715
339.8	0.180459	0.145521	0.110366	0.080662		339.8	0.307357	0.303363	0.253401	0.214701
340	0.181467	0.145515	0.110338	0.0809744		340	0.307424	0.303647	0.253508	0.214421
340.2	0.182367	0.145566	0.110381	0.0812177		340.2	0.307435	0.303932	0.253509	0.213998
340.4	0.183085	0.1457	0.110396	0.081401		340.4	0.30724	0.304115	0.253374	0.213579
340.6	0.18353	0.145865	0.110386	0.0815102		340.6	0.306931	0.304174	0.253059	0.213339
340.8	0.183798	0.145985	0.11032	0.0814995		340.8	0.306573	0.304273	0.252597	0.213095
341	0.183869	0.146193	0.110205	0.0813752		341	0.306094	0.304326	0.252085	0.212969
341.2	0.183692	0.14646	0.110099	0.0811047		341.2	0.305678	0.304277	0.251629	0.212894
341.4	0.183301	0.146571	0.110054	0.0806931		341.4	0.305404	0.304049	0.25124	0.212798
341.6	0.182741	0.146424	0.109966	0.0801745		341.6	0.305257	0.303629	0.250946	0.212727
341.8	0.182039	0.146153	0.109871	0.0796582		341.8	0.305078	0.302934	0.250709	0.212887
342	0.181328	0.145743	0.109795	0.0791848		342	0.30495	0.302121	0.250623	0.213104
342.2	0.180686	0.145214	0.109737	0.0787808		342.2	0.304977	0.301384	0.250671	0.213384
342.4	0.180222	0.144635	0.109768	0.078532		342.4	0.305148	0.300851	0.250795	0.213689
342.6	0.17996	0.144098	0.110059	0.0785284		342.6	0.305389	0.300617	0.250938	0.214098
342.8	0.179838	0.143606	0.110596	0.0786883		342.8	0.305663	0.300669	0.251071	0.214483
343	0.179834	0.143053	0.111351	0.0789278		343	0.305961	0.300999	0.251144	0.21483
343.2	0.179808	0.142464	0.112239	0.0792298		343.2	0.306102	0.301394	0.251114	0.215149
343.4	0.179658	0.141964	0.113061	0.079556		343.4	0.306142	0.301744	0.251006	0.215491
343.6	0.179417	0.141609	0.113644	0.079776		343.6	0.306108	0.301996	0.250847	0.215735
343.8	0.179268	0.141374	0.113881	0.0798315		343.8	0.306011	0.302213	0.250602	0.215973
344	0.17922	0.141312	0.113807	0.0796913		344	0.30584	0.302353	0.250272	0.216189
344.2	0.179334	0.141391	0.113394	0.0793883		344.2	0.305722	0.302576	0.249911	0.21629
344.4	0.179565	0.141617	0.11275	0.0789576		344.4	0.305501	0.302878	0.249622	0.216304
344.6	0.179824	0.142062	0.11201	0.0785326		344.6	0.305264	0.303228	0.249471	0.216315
344.8	0.180044	0.142622	0.111323	0.0781792		344.8	0.305099	0.303595	0.249433	0.216147
345	0.180142	0.143125	0.11072	0.0779483		345	0.305028	0.303877	0.249486	0.215824
345.2	0.180021	0.14363	0.110259	0.0778559		345.2	0.30502	0.303951	0.249564	0.215543
345.4	0.179912	0.144225	0.109897	0.077966		345.4	0.305197	0.303918	0.249648	0.215261
345.6	0.179843	0.144743	0.109554	0.0781885		345.6	0.305531	0.303987	0.249666	0.214843
345.8	0.179728	0.145159	0.10932	0.0784054		345.8	0.30601	0.304154	0.249703	0.214475
346	0.179622	0.145492	0.109253	0.0786051		346	0.306474	0.304404	0.249732	0.214201
346.2	0.179603	0.145768	0.109437	0.0787803		346.2	0.306835	0.304751	0.249743	0.213937
346.4	0.179458	0.145823	0.109783	0.0788239		346.4	0.307152	0.304979	0.249759	0.213631
346.6	0.179187	0.145623	0.110173	0.0787069		346.6	0.307389	0.304938	0.249793	0.213268
346.8	0.17874	0.145257	0.110449	0.0785319		346.8	0.307399	0.304586	0.249788	0.212975
347	0.178176	0.144971	0.11042	0.0782805		347	0.307324	0.30402	0.249671	0.212809
347.2	0.177636	0.144719	0.110072	0.077843		347.2	0.307191	0.3032	0.249493	0.212733
347.4	0.177342	0.14443	0.109557	0.0772901		347.4	0.30688	0.302338	0.249179	0.212644
347.6	0.177368	0.144161	0.109014	0.0768138		347.6	0.306375	0.301562	0.248782	0.212561
347.8	0.177669	0.143926	0.108349	0.076436		347.8	0.305946	0.300968	0.248353	0.212485
348	0.177974	0.14362	0.107739	0.0762039		348	0.305504	0.300534	0.247956	0.212547
348.2	0.178249	0.143284	0.107173	0.0762199		348.2	0.305215	0.30029	0.247549	0.212574
348.4	0.178423	0.143041	0.106707	0.0764473		348.4	0.305007	0.300174	0.247143	0.212708
348.6	0.178458	0.142893	0.106355	0.0768038		348.6	0.304958	0.299987	0.24672	0.213034
348.8	0.178407	0.142873	0.106119	0.077278		348.8	0.304965	0.299716	0.246274	0.213413
349	0.178585	0.143047	0.105913	0.0778634		349	0.305087	0.299499	0.24589	0.213684
349.2	0.178817	0.14328	0.105729	0.0784332		349.2	0.305188	0.299463	0.245652	0.214143
349.4	0.179045	0.14356	0.105621	0.0789316		349.4	0.305315	0.299494	0.245718	0.214812
349.6	0.179243	0.143791	0.105618	0.0793124		349.6	0.305304	0.299683	0.246075	0.215538
349.8	0.179404	0.143905	0.105793	0.0796106		349.8	0.30513	0.300029	0.246722	0.216153
350	0.179452	0.143798	0.10611	0.0797095		350	0.304785	0.300409	0.247567	0.216589
350.2	0.179522	0.143565	0.106422	0.0796088		350.2	0.304175	0.300731	0.248521	0.216736
350.4	0.179568	0.143238	0.106686	0.0794361		350.4	0.30338	0.301052	0.249339	0.216692
350.6	0.179594	0.142967	0.106857	0.0791074		350.6	0.302679	0.301245	0.249959	0.21644
350.8	0.179783	0.142771	0.106975	0.0785734		350.8	0.302155	0.301306	0.250357	0.216055
351	0.180093	0.14257	0.106991	0.0779675		351	0.301811	0.301355	0.25056	0.215661
351.2	0.180444	0.142259	0.106957	0.0775403		351.2	0.301826	0.301438	0.250515	0.21536
351.4	0.180759	0.141806	0.106864	0.0772351		351.4	0.302186	0.301587	0.250268	0.215145
351.6	0.181013	0.141109	0.106722	0.077118		351.6	0.302715	0.301841	0.249859	0.215151
351.8	0.18122	0.140343	0.106486	0.0772084		351.8	0.30334	0.302111	0.249429	0.21528
352	0.181283	0.139678	0.106225	0.0775724		352	0.304018	0.302328	0.248983	0.215589
352.2	0.181248	0.139233	0.105921	0.0780387		352.2	0.304619	0.30231	0.248592	0.215863
352.4	0.181096	0.138975	0.105538	0.0784305		352.4	0.305144	0.302104	0.248329	0.215949
352.6	0.180981	0.139001	0.105115	0.0787656		352.6	0.305503	0.30179	0.248238	0.215844
352.8	0.180628	0.139146	0.10479	0.078965		352.8	0.305803	0.301529	0.248209	0.215772
353	0.180013	0.139368	0.104653	0.0791		353	0.305862	0.301293	0.248243	0.215612
353.2	0.179133	0.139581	0.104724	0.0791754		353.2	0.305627	0.301152	0.248274	0.215393
353.4	0.178146	0.139814	0.104938	0.0792414		353.4	0.305148	0.301039	0.2483	0.215118
353.6	0.177108	0.140034	0.105245	0.0791744		353.6	0.304571	0.300982	0.248248	0.214778
353.8	0.176155	0.140201	0.105612	0.0790255		353.8	0.30388	0.300898	0.248062	0.214445
354	0.175477	0.140322	0.105987	0.0787759		354	0.303375	0.300768	0.247668	0.214138
354.2	0.175162	0.140452	0.106344	0.078383		354.2	0.303232	0.300577	0.247199	0.213802
354.4	0.175337	0.140608	0.106635	0.0779245		354.4	0.303399	0.300369	0.246681	0.213485
354.6	0.175739	0.140719	0.106918	0.0775912		354.6	0.303694	0.300191	0.246205	0.213257
354.8	0.176387	0.140795	0.107231	0.0774976		354.8	0.304028	0.300063	0.245759	0.213047
355	0.177123	0.140874	0.107486	0.0775171		355	0.304281	0.300026	0.245465	0.212922
355.2	0.177923	0.140913	0.107642	0.0776549		355.2	0.304482	0.300046	0.245297	0.212918
355.4	0.178649	0.141017	0.107729	0.0778682		355.4	0.304558	0.300086	0.24538	0.212884
355.6	0.179377	0.141211	0.10769	0.0780036		355.6	0.304637	0.300133	0.24564	0.212857
355.8	0.180004	0.141486	0.10745	0.0779204		355.8	0.304674	0.300129	0.246115	0.212717
356	0.180534	0.141778	0.107127	0.07759		356	0.30465	0.300072	0.246725	0.212438
356.2	0.18085	0.142058	0.10677	0.0771776		356.2	0.304444	0.300025	0.247471	0.212225
356.4	0.180747	0.142218	0.106547	0.0768034		356.4	0.304174	0.300039	0.248218	0.212301
356.6	0.180161	0.142331	0.106414	0.076619		356.6	0.303688	0.29995	0.249018	0.212618
356.8	0.179165	0.14249	0.106274	0.0765657		356.8	0.303149	0.29974	0.249865	0.213239
357	0.177952	0.14266	0.106138	0.0766205		357	0.302672	0.299522	0.250697	0.21416
357.2	0.176616	0.14287	0.10599	0.076693		357.2	0.302327	0.299353	0.251327	0.215192
357.4	0.175359	0.143003	0.105753	0.0767769		357.4	0.302148	0.299172	0.251627	0.216162
357.6	0.174398	0.143076	0.105448	0.0767933		357.6	0.302359	0.299015	0.2516	0.216926
357.8	0.173857	0.143009	0.105226	0.0768045		357.8	0.302865	0.298888	0.251369	0.217467
358	0.173699	0.142918	0.105064	0.076805		358	0.303558	0.298647	0.25101	0.217732
358.2	0.173851	0.142825	0.105029	0.0768903		358.2	0.304273	0.298377	0.250638	0.21779
358.4	0.174257	0.142739	0.105005	0.0769543		358.4	0.305006	0.298115	0.250389	0.217588
358.6	0.174722	0.142554	0.104873	0.0769814		358.6	0.305626	0.297934	0.250229	0.217114
358.8	0.175196	0.142355	0.104585	0.0769665		358.8	0.306118	0.29787	0.250037	0.216287
359	0.175652	0.142107	0.10415	0.0769616		359	0.306395	0.297968	0.249836	0.215139
359.2	0.176067	0.141787	0.10368	0.076902		359.2	0.306531	0.29811	0.249599	0.213839
359.4	0.176341	0.14139	0.103201	0.0768128		359.4	0.306433	0.298283	0.249307	0.212612
359.6	0.17657	0.140971	0.102851	0.0766923		359.6	0.306149	0.298456	0.249093	0.21166
359.8	0.176664	0.140399	0.102552	0.076578		359.8	0.305709	0.298694	0.248991	0.211148
360	0.176587	0.139784	0.102391	0.0765776		360	0.30521	0.298959	0.248917	0.211006
360.2	0.176272	0.139286	0.102277	0.0766006		360.2	0.304707	0.299237	0.248913	0.21109
360.4	0.175919	0.139078	0.102242	0.0767408		360.4	0.304189	0.299591	0.248944	0.21131
360.6	0.17553	0.139155	0.102227	0.077009		360.6	0.303623	0.300066	0.248807	0.211601
360.8	0.175096	0.139482	0.102268	0.0774596		360.8	0.303059	0.300488	0.248416	0.211925
361	0.174639	0.139902	0.102359	0.0780532		361	0.302594	0.30089	0.247852	0.212343
361.2	0.174374	0.140258	0.102652	0.0787226		361.2	0.302177	0.30121	0.247218	0.212882
361.4	0.17424	0.140478	0.103121	0.0793521		361.4	0.301791	0.301414	0.246658	0.213538
361.6	0.174115	0.140543	0.103785	0.0798882		361.6	0.301481	0.301449	0.246271	0.21424
361.8	0.174038	0.140487	0.104573	0.0804058		361.8	0.30122	0.301503	0.24618	0.214865
362	0.173972	0.140345	0.105336	0.0807378		362	0.300956	0.301483	0.246415	0.215259
362.2	0.173845	0.140226	0.105907	0.0808834		362.2	0.300616	0.30143	0.246827	0.21544
362.4	0.173705	0.140145	0.106401	0.0808953		362.4	0.30027	0.301296	0.247256	0.215435
362.6	0.173605	0.140085	0.106842	0.0809096		362.6	0.299894	0.301073	0.247693	0.215263
362.8	0.173485	0.140127	0.107216	0.0807287		362.8	0.299527	0.300707	0.248104	0.215021
363	0.173433	0.140213	0.107434	0.0803827		363	0.299263	0.300359	0.24852	0.214937
363.2	0.173436	0.140321	0.107487	0.080029		363.2	0.299213	0.300008	0.248994	0.214906
363.4	0.173392	0.140378	0.107281	0.0796671		363.4	0.299381	0.299737	0.249401	0.214954
363.6	0.173379	0.140513	0.106874	0.07921		363.6	0.299779	0.299556	0.249697	0.215115
363.8	0.173472	0.140697	0.106375	0.0787172		363.8	0.300343	0.299433	0.24983	0.215382
364	0.173662	0.140994	0.105849	0.0783954		364	0.300921	0.299236	0.249781	0.215603
364.2	0.173762	0.141317	0.105301	0.0781707		364.2	0.301517	0.29899	0.249477	0.215804
364.4	0.173798	0.141704	0.104852	0.0780355		364.4	0.302074	0.298617	0.2491	0.215958
364.6	0.173724	0.142034	0.104498	0.0779869		364.6	0.30251	0.298295	0.248659	0.215998
364.8	0.173496	0.14221	0.104276	0.0779444		364.8	0.302692	0.298016	0.248161	0.215923
365	0.173035	0.14218	0.104185	0.0778359		365	0.302707	0.297884	0.247616	0.215825
365.2	0.172566	0.141973	0.104379	0.077755		365.2	0.302511	0.297952	0.247148	0.215761
365.4	0.172265	0.141593	0.104723	0.0777472		365.4	0.302201	0.298325	0.246741	0.215699
365.6	0.172157	0.14111	0.105153	0.0777171		365.6	0.301799	0.298718	0.246475	0.21571
365.8	0.172308	0.140652	0.105586	0.0776802		365.8	0.301445	0.299108	0.246397	0.215809
366	0.17268	0.140231	0.106047	0.0776589		366	0.301077	0.299406	0.246491	0.215917
366.2	0.173174	0.139912	0.106312	0.0776476		366.2	0.300717	0.299687	0.246675	0.215955
366.4	0.173614	0.139671	0.106452	0.0774694		366.4	0.300381	0.299946	0.246988	0.215966
366.6	0.173973	0.139442	0.106547	0.0772687		366.6	0.300131	0.300265	0.247338	0.216061
366.8	0.17422	0.13919	0.106645	0.0771164		366.8	0.29991	0.300623	0.247677	0.216186
367	0.174398	0.138904	0.106709	0.0769286		367	0.299778	0.30103	0.247825	0.21637
367.2	0.174672	0.138664	0.106802	0.076631		367.2	0.299703	0.301421	0.247849	0.216631
367.4	0.175084	0.138524	0.106867	0.076448		367.4	0.299712	0.301597	0.247681	0.217
367.6	0.175585	0.138543	0.106871	0.0763734		367.6	0.299725	0.301537	0.247365	0.217277
367.8	0.176064	0.138688	0.106863	0.0763356		367.8	0.299784	0.3013	0.246831	0.217373
368	0.176533	0.139006	0.106922	0.0763396		368	0.299853	0.300901	0.246239	0.217372
368.2	0.176872	0.139283	0.107134	0.0764699		368.2	0.299936	0.300293	0.245453	0.217216
368.4	0.176961	0.139445	0.107494	0.0766693		368.4	0.299884	0.29961	0.244527	0.216893
368.6	0.176872	0.139444	0.107929	0.0768695		368.6	0.299685	0.298978	0.243562	0.216546
368.8	0.17677	0.139405	0.108286	0.0771023		368.8	0.29937	0.29848	0.242804	0.216334
369	0.176713	0.139225	0.108434	0.0773689		369	0.299025	0.298063	0.242214	0.21623
369.2	0.176756	0.139051	0.108292	0.0775956		369.2	0.298617	0.297642	0.241995	0.216186
369.4	0.176964	0.138902	0.10788	0.0777132		369.4	0.298233	0.297304	0.242188	0.216102
369.6	0.177249	0.13883	0.107233	0.0776825		369.6	0.29799	0.297095	0.24272	0.215917
369.8	0.177409	0.13872	0.106509	0.0775847		369.8	0.297912	0.296981	0.243403	0.215606
370	0.177354	0.138598	0.105903	0.0773715		370	0.29803	0.297007	0.2443	0.215059
370.2	0.177058	0.138482	0.105449	0.0770873		370.2	0.298407	0.29708	0.245189	0.214249
370.4	0.176662	0.138442	0.105102	0.076733		370.4	0.298949	0.2971	0.245977	0.21322
370.6	0.176196	0.138492	0.104807	0.0764379		370.6	0.299523	0.29704	0.246556	0.212066
370.8	0.175799	0.138685	0.10446	0.0761733		370.8	0.300064	0.296964	0.247075	0.210926
371	0.175504	0.13902	0.104071	0.0759914		371	0.300505	0.296721	0.247481	0.20999
371.2	0.175289	0.13936	0.103756	0.0758418		371.2	0.300783	0.296478	0.24777	0.209261
371.4	0.174899	0.139667	0.103594	0.0758121		371.4	0.301068	0.296317	0.247928	0.20876
371.6	0.174333	0.13988	0.103671	0.0758818		371.6	0.301457	0.296169	0.247984	0.208545
371.8	0.173605	0.139948	0.104008	0.0760178		371.8	0.301803	0.295969	0.247819	0.208446
372	0.172735	0.13986	0.10439	0.0761694		372	0.302003	0.295975	0.247545	0.208573
372.2	0.171863	0.139757	0.104622	0.0763814		372.2	0.302077	0.296137	0.247328	0.209131
372.4	0.171341	0.139714	0.104701	0.0766887		372.4	0.301997	0.296378	0.247197	0.210049
372.6	0.171244	0.139667	0.104694	0.0771165		372.6	0.301814	0.296639	0.24709	0.211145
372.8	0.171579	0.139652	0.104629	0.0776346		372.8	0.301615	0.296986	0.247083	0.21243
373	0.172232	0.139692	0.10466	0.0782345		373	0.301555	0.297397	0.247103	0.213691
373.2	0.172999	0.139789	0.104849	0.0788403		373.2	0.301693	0.297872	0.247099	0.214801
373.4	0.173631	0.139777	0.10513	0.0793897		373.4	0.301957	0.298322	0.247121	0.215701
373.6	0.174149	0.139702	0.105344	0.0797424		373.6	0.302268	0.29873	0.247289	0.216313
373.8	0.174568	0.139604	0.105496	0.0799018		373.8	0.302702	0.298888	0.247441	0.216628
374	0.17495	0.139545	0.105533	0.0799406		374	0.303062	0.298879	0.247512	0.216671
374.2	0.175264	0.139389	0.105487	0.0798814		374.2	0.30327	0.298879	0.247554	0.216476
374.4	0.175493	0.139094	0.105283	0.079604		374.4	0.303403	0.298917	0.247601	0.216218
374.6	0.175564	0.138652	0.10503	0.0792155		374.6	0.303508	0.298936	0.247611	0.215914
374.8	0.175424	0.138025	0.104672	0.0788145		374.8	0.303614	0.299106	0.24756	0.215572
375	0.175041	0.137331	0.104224	0.0784418		375	0.303862	0.299291	0.247511	0.215297
375.2	0.174553	0.136586	0.103752	0.0780153		375.2	0.304165	0.299408	0.247397	0.21511
375.4	0.174113	0.135954	0.10332	0.0776384		375.4	0.304458	0.299386	0.247233	0.214936
375.6	0.173805	0.135444	0.102831	0.0773452		375.6	0.304748	0.299233	0.247082	0.214867
375.8	0.173613	0.135194	0.102371	0.0771946		375.8	0.305001	0.298891	0.24702	0.214856
376	0.173645	0.135153	0.102035	0.0770258		376	0.305151	0.298364	0.246957	0.21479
376.2	0.173769	0.135275	0.101756	0.0769269		376.2	0.305333	0.297737	0.246895	0.21477
376.4	0.173921	0.13553	0.101634	0.0768942		376.4	0.305424	0.297171	0.246829	0.21479
376.6	0.173975	0.13593	0.101756	0.0767999		376.6	0.305394	0.296762	0.246713	0.214812
376.8	0.173949	0.136345	0.102025	0.0765948		376.8	0.305147	0.296602	0.24662	0.214861
377	0.173825	0.136629	0.10227	0.0763508		377	0.304693	0.296785	0.24661	0.214945
377.2	0.173605	0.136943	0.102549	0.0761084		377.2	0.304007	0.297118	0.246721	0.215042
377.4	0.173244	0.137274	0.102835	0.0759023		377.4	0.30327	0.297499	0.246809	0.215238
377.6	0.172753	0.137627	0.103078	0.0758567		377.6	0.302423	0.297971	0.246872	0.215568
377.8	0.172223	0.13782	0.103243	0.0758702		377.8	0.301514	0.298429	0.246929	0.216158
378	0.171656	0.137852	0.103305	0.075949		378	0.300662	0.298695	0.247016	0.216893
378.2	0.171219	0.137683	0.103283	0.0761258		378.2	0.299942	0.298882	0.247056	0.21761
378.4	0.170965	0.13738	0.1032	0.0763956		378.4	0.299307	0.299075	0.247053	0.218245
378.6	0.170972	0.137029	0.103019	0.0767236		378.6	0.298871	0.299201	0.247063	0.218731
378.8	0.17121	0.136741	0.10279	0.0770584		378.8	0.298643	0.299339	0.247081	0.218907
379	0.171645	0.136588	0.102481	0.0774328		379	0.298663	0.299463	0.247093	0.218876
379.2	0.172104	0.136425	0.101934	0.0777412		379.2	0.2988	0.299495	0.24712	0.218682
379.4	0.172458	0.136277	0.101185	0.0779189		379.4	0.299012	0.299381	0.247195	0.218295
379.6	0.172715	0.136054	0.100322	0.0779311		379.6	0.299225	0.299166	0.247248	0.217895
379.8	0.172777	0.135739	0.099453	0.0779309		379.8	0.299453	0.298887	0.247215	0.217511
380	0.17274	0.135346	0.0987704	0.077912		380	0.29965	0.29849	0.247104	0.217157
380.2	0.172624	0.135063	0.0983947	0.0778615		380.2	0.299936	0.298085	0.246881	0.216851
380.4	0.17254	0.134852	0.0982693	0.0778726		380.4	0.300295	0.297848	0.246603	0.216612
380.6	0.172373	0.134771	0.0983848	0.0778904		380.6	0.300706	0.297732	0.24632	0.216325
380.8	0.172134	0.13497	0.0987386	0.0778514		380.8	0.301117	0.297489	0.246166	0.216089
381	0.171737	0.135316	0.0992419	0.0776892		381	0.301397	0.297213	0.246068	0.215956
381.2	0.171328	0.135708	0.0998512	0.077517		381.2	0.301415	0.296842	0.246015	0.216016
381.4	0.170947	0.136071	0.100513	0.077241		381.4	0.301237	0.296338	0.246067	0.216148
381.6	0.170781	0.136492	0.101221	0.0769601		381.6	0.300936	0.295775	0.246216	0.216231
381.8	0.17087	0.136938	0.101929	0.076692		381.8	0.30049	0.295408	0.246359	0.216192
382	0.171126	0.137485	0.102542	0.0765625		382	0.299894	0.295244	0.246467	0.215923
382.2	0.171391	0.138081	0.102994	0.0764591		382.2	0.299316	0.295196	0.246656	0.215385
382.4	0.171608	0.138692	0.103303	0.0763363		382.4	0.298734	0.295258	0.246861	0.214804
382.6	0.171653	0.13914	0.103388	0.0761773		382.6	0.298158	0.295374	0.247075	0.214281
382.8	0.171543	0.139322	0.103167	0.0759184		382.8	0.297694	0.295339	0.247185	0.21384
383	0.171414	0.139346	0.102767	0.0755208		383	0.29742	0.295183	0.247189	0.213555
383.2	0.171263	0.139238	0.102249	0.0751132		383.2	0.297264	0.29514	0.246997	0.213565
383.4	0.171006	0.139036	0.101739	0.0747678		383.4	0.297263	0.295081	0.246588	0.213769
383.6	0.170731	0.138799	0.10127	0.0743847		383.6	0.297454	0.294952	0.246035	0.214172
383.8	0.17042	0.138622	0.100912	0.0740608		383.8	0.297769	0.294958	0.245421	0.214708
384	0.170117	0.138354	0.100645	0.0738266		384	0.298094	0.295118	0.244873	0.215335
384.2	0.169949	0.138089	0.10049	0.07368		384.2	0.298301	0.295277	0.244483	0.21584
384.4	0.170064	0.13789	0.100351	0.0736504		384.4	0.298343	0.295469	0.244277	0.216197
384.6	0.170347	0.137707	0.100274	0.0738207		384.6	0.298288	0.295808	0.244101	0.216399
384.8	0.170784	0.137472	0.100197	0.074192		384.8	0.298177	0.296198	0.243993	0.216477
385	0.171242	0.137233	0.100102	0.0747317		385	0.298193	0.29672	0.244031	0.216381
385.2	0.171732	0.136978	0.0999609	0.075351		385.2	0.298375	0.297281	0.244137	0.216132
385.4	0.17202	0.136679	0.0998361	0.0759742		385.4	0.298638	0.297857	0.244321	0.21571
385.6	0.17204	0.136331	0.0996844	0.0765675		385.6	0.298799	0.298265	0.244594	0.215228
385.8	0.171725	0.135951	0.0995819	0.0770127		385.8	0.298955	0.298477	0.245039	0.214614
386	0.171221	0.135611	0.0994674	0.0772902		386	0.299136	0.298464	0.245564	0.213877
386.2	0.170607	0.135346	0.0993569	0.077438		386.2	0.29951	0.298338	0.246191	0.213101
386.4	0.170109	0.135167	0.099166	0.0774427		386.4	0.30016	0.29812	0.246736	0.212509
386.6	0.16974	0.135166	0.0989945	0.0773739		386.6	0.300949	0.297982	0.247167	0.212154
386.8	0.169469	0.135356	0.098826	0.077292		386.8	0.30174	0.297987	0.247385	0.212055
387	0.16927	0.135662	0.0988021	0.0771546		387	0.3023	0.298044	0.247395	0.212266
387.2	0.169131	0.135999	0.0988476	0.0769191		387.2	0.302538	0.298145	0.247225	0.212691
387.4	0.168984	0.136307	0.0989964	0.0767587		387.4	0.302391	0.298296	0.246994	0.213125
387.6	0.168947	0.136539	0.0992119	0.0766416		387.6	0.302032	0.298385	0.246769	0.213292
387.8	0.169082	0.136826	0.0995434	0.0766294		387.8	0.301494	0.298431	0.246546	0.213234
388	0.169283	0.137174	0.0999452	0.0767655		388	0.300999	0.298433	0.246238	0.21301
388.2	0.169374	0.13749	0.100421	0.0770352		388.2	0.300579	0.298466	0.245812	0.212696
388.4	0.169346	0.137635	0.100912	0.0772588		388.4	0.300281	0.298516	0.245326	0.212348
388.6	0.169132	0.137579	0.101385	0.0773163		388.6	0.30017	0.298649	0.244858	0.212135
388.8	0.16877	0.13729	0.101727	0.07707		388.8	0.300162	0.298718	0.244473	0.211969
389	0.168312	0.136897	0.101951	0.076543		389	0.300112	0.298757	0.24427	0.211833
389.2	0.167881	0.136548	0.102029	0.0757883		389.2	0.299992	0.298696	0.244272	0.211664
389.4	0.167576	0.136406	0.102002	0.074925		389.4	0.299923	0.298601	0.244448	0.211377
389.6	0.167495	0.136525	0.101783	0.0741159		389.6	0.299937	0.298419	0.244764	0.211141
389.8	0.167664	0.13678	0.101485	0.0734652		389.8	0.30012	0.29824	0.245198	0.211222
390	0.168012	0.137022	0.101129	0.0730057		390	0.300458	0.298125	0.245671	0.2116
390.2	0.168465	0.137253	0.100876	0.07275		390.2	0.300833	0.298146	0.246168	0.212221
390.4	0.168996	0.137399	0.100649	0.072645		390.4	0.301153	0.298234	0.24671	0.213049
390.6	0.169542	0.137394	0.100513	0.0725996		390.6	0.301265	0.298457	0.247257	0.213946
390.8	0.170011	0.137247	0.10041	0.0726977		390.8	0.301247	0.298723	0.247679	0.214687
391	0.170362	0.13703	0.100288	0.0729024		391	0.301145	0.298927	0.247968	0.21514
391.2	0.170573	0.136783	0.100141	0.0731695		391.2	0.301144	0.298936	0.248097	0.215385
391.4	0.17052	0.136652	0.100029	0.0735329		391.4	0.301251	0.298836	0.248047	0.215521
391.6	0.170175	0.136495	0.100016	0.0739465		391.6	0.301427	0.298615	0.247773	0.215642
391.8	0.169583	0.136295	0.100115	0.0742599		391.8	0.301473	0.298405	0.247375	0.21585
392	0.168834	0.135941	0.100375	0.0744125		392	0.301488	0.298202	0.246945	0.216261
392.2	0.168039	0.135514	0.10068	0.0744482		392.2	0.301454	0.298075	0.24655	0.216788
392.4	0.167417	0.135066	0.100937	0.0743109		392.4	0.301299	0.297912	0.246201	0.2173
392.6	0.167064	0.134824	0.101126	0.0740968		392.6	0.301213	0.297736	0.245883	0.217674
392.8	0.167011	0.134853	0.101237	0.0738672		392.8	0.301286	0.297489	0.245539	0.217838
393	0.167273	0.135164	0.101212	0.0736794		393	0.301345	0.297167	0.245079	0.217847
393.2	0.167756	0.135656	0.100991	0.0735618		393.2	0.301345	0.296723	0.244543	0.21788
393.4	0.168291	0.136085	0.100729	0.0735756		393.4	0.301303	0.296321	0.244026	0.217973
393.6	0.168844	0.136362	0.100542	0.0737657		393.6	0.301161	0.296055	0.243631	0.217932
393.8	0.169329	0.136436	0.100383	0.0739837		393.8	0.300932	0.295972	0.243408	0.217798
394	0.169765	0.136406	0.100217	0.074213		394	0.300635	0.296039	0.243343	0.217522
394.2	0.170063	0.136275	0.100159	0.0744176		394.2	0.300261	0.296219	0.24343	0.216957
394.4	0.170268	0.136189	0.100206	0.0746187		394.4	0.299806	0.296396	0.243537	0.216138
394.6	0.170342	0.136111	0.100228	0.074697		394.6	0.299261	0.296437	0.243641	0.215274
394.8	0.170263	0.136046	0.100225	0.0747984		394.8	0.298789	0.296298	0.243774	0.214446
395	0.169991	0.135859	0.100249	0.0748941		395	0.298438	0.296056	0.243969	0.213609
395.2	0.169638	0.135436	0.100379	0.0749621		395.2	0.298094	0.295835	0.244128	0.212972
395.4	0.169289	0.134857	0.100607	0.0749989		395.4	0.297862	0.29567	0.244283	0.21264
395.6	0.168951	0.134267	0.100812	0.0750775		395.6	0.297854	0.295529	0.244435	0.212585
395.8	0.168766	0.133766	0.10093	0.0751601		395.8	0.297939	0.29541	0.244561	0.212639
396	0.168737	0.133506	0.10097	0.0752112		396	0.298118	0.295281	0.244762	0.212779
396.2	0.168859	0.133511	0.100946	0.0752987		396.2	0.298541	0.295207	0.245077	0.212912
396.4	0.169098	0.13372	0.100821	0.0753341		396.4	0.299081	0.295097	0.245414	0.212956
396.6	0.169515	0.134018	0.100676	0.0752541		396.6	0.299484	0.295021	0.245767	0.21306
396.8	0.170003	0.134377	0.100589	0.0750704		396.8	0.299739	0.295043	0.246129	0.21331
397	0.170448	0.134598	0.100586	0.0748208		397	0.299858	0.295243	0.246427	0.213647
397.2	0.170783	0.134724	0.100641	0.0744277		397.2	0.29983	0.295426	0.24656	0.213851
397.4	0.170983	0.134723	0.100666	0.0739266		397.4	0.299706	0.295617	0.246632	0.213954
397.6	0.170976	0.13483	0.100701	0.0734689		397.6	0.299494	0.29585	0.246703	0.21375
397.8	0.170758	0.134953	0.100787	0.0730533		397.8	0.299235	0.296083	0.246752	0.213348
398	0.170465	0.13524	0.100874	0.0726302		398	0.298891	0.296289	0.246685	0.212884
398.2	0.170277	0.135568	0.100815	0.0723101		398.2	0.298474	0.296473	0.246512	0.212554
398.4	0.170129	0.135821	0.10069	0.0721807		398.4	0.297991	0.296655	0.246307	0.212332
398.6	0.170042	0.135773	0.100557	0.0721693		398.6	0.297481	0.296798	0.245987	0.212187
398.8	0.170091	0.135567	0.10035	0.0723137		398.8	0.297003	0.296886	0.245576	0.212047
399	0.170245	0.135281	0.10003	0.0726657		399	0.296751	0.296863	0.245128	0.211974
399.2	0.170324	0.13501	0.0996321	0.0731517		399.2	0.296661	0.296749	0.244811	0.21201
399.4	0.170326	0.134805	0.0992391	0.0736353		399.4	0.29669	0.296636	0.24464	0.212134
399.6	0.170242	0.134803	0.0988741	0.0742087		399.6	0.296918	0.296604	0.244693	0.212349
[truncated: 2,501 more rows]

## Sheet: Extended Data Fig.9 BLI
KR-STING	250 nM	500 nM	1000 nM	2000 nM		KR-pSTING	2000 nM	1000 nM	500 nM	250 nM
0	-0.0030937	0.00027835	-0.000465	0.00090975		0	0.00336806	0.0026433	-8.41e-05	0.00147259
0.2	-0.0022583	0.00127543	-3.61e-06	0.00203147		0.2	0.00263788	0.0010891	0.00077393	0.00170064
0.4	-0.0015055	0.00221051	0.00045714	0.00307772		0.4	0.00204103	-0.0002515	0.001551	0.00190054
0.6	-0.0008353	0.00308358	0.00091723	0.00404849		0.6	0.00157753	-0.0013785	0.00224715	0.00207227
0.8	-0.0002479	0.00389465	0.00137664	0.00494379		0.8	0.00124737	-0.0022919	0.00286239	0.00221583
1	0.00025695	0.00464371	0.00183539	0.00576361		1	0.00105054	-0.0029917	0.00339671	0.00233123
1.2	0.00067911	0.00533078	0.00229347	0.00650795		1.2	0.00098705	-0.0034779	0.00385011	0.00241847
1.4	0.00101862	0.00595584	0.00275088	0.00717682		1.4	0.0010569	-0.0037505	0.0042226	0.00247754
1.6	0.00127546	0.00651889	0.00320763	0.00777022		1.6	0.00126009	-0.0038095	0.00451416	0.00250845
1.8	0.00144965	0.00701995	0.0036637	0.00828813		1.8	0.00159661	-0.0036549	0.00472481	0.0025112
2	0.00183851	0.00748736	0.00418044	0.00847277		2	0.00175199	-0.0033363	0.00475149	0.0021889
2.2	0.0020341	0.00779018	0.00466353	0.0086829		2.2	0.0023052	-0.0025837	0.00465203	0.00187325
2.4	0.00215461	0.00812738	0.00509814	0.00895999		2.4	0.00309524	-0.0015843	0.00442934	0.00174189
2.6	0.00203359	0.00850459	0.00553539	0.00920831		2.6	0.00405121	-0.0004192	0.00423172	0.00165745
2.8	0.00180597	0.00871579	0.00603539	0.00937874		2.8	0.00505578	0.00083861	0.00401704	0.00163657
3	0.00138921	0.00882134	0.00653018	0.00956233		3	0.00613509	0.0021123	0.00394778	0.00170249
3.2	0.00088428	0.00882659	0.00699108	0.00971882		3.2	0.00723529	0.00324834	0.00402147	0.00183309
3.4	0.00030365	0.00873886	0.00745222	0.00993477		3.4	0.00838825	0.00419667	0.00434338	0.00193832
3.6	-0.0001601	0.00848232	0.00796846	0.0102544		3.6	0.00969343	0.00481151	0.00482833	0.00228988
3.8	-0.0004722	0.00818649	0.00852838	0.0106567		3.8	0.0110988	0.00513183	0.00550359	0.00281028
4	-0.0005113	0.00795803	0.00913748	0.0111971		4	0.0125414	0.00524906	0.0062487	0.00340841
4.2	-0.0003304	0.00789187	0.00975113	0.0118805		4.2	0.0139106	0.00525704	0.00697719	0.00392266
4.4	-3.3e-05	0.00790636	0.010355	0.0126213		4.4	0.0152184	0.005211	0.00760437	0.00441819
4.6	0.00026273	0.0081044	0.0108893	0.0133069		4.6	0.0163697	0.00520605	0.00817522	0.00468408
4.8	0.0005686	0.00857146	0.0113511	0.0140559		4.8	0.0174089	0.00525462	0.00869082	0.00486355
5	0.00082854	0.00922316	0.0116777	0.0149285		5	0.0183675	0.005366	0.00912858	0.0049512
5.2	0.00095066	0.00983893	0.0119389	0.0158975		5.2	0.0193062	0.00549119	0.0095312	0.0051376
5.4	0.00079732	0.0103555	0.0121665	0.0169288		5.4	0.0203889	0.00558659	0.00990413	0.00538519
5.6	0.00057605	0.0107612	0.0123933	0.018165		5.6	0.0215309	0.0057248	0.0101868	0.00580492
5.8	0.00035301	0.0111577	0.0125573	0.0195973		5.8	0.0225818	0.00606874	0.0103658	0.00626703
6	0.00024606	0.0114856	0.012828	0.0209488		6	0.0234483	0.00659682	0.0104745	0.00679045
6.2	0.00020879	0.0117515	0.0132526	0.0222285		6.2	0.0241458	0.00720417	0.0106204	0.00720343
6.4	0.00030837	0.0118891	0.0137614	0.0235467		6.4	0.0245659	0.00784476	0.0108566	0.00755664
6.6	0.00031002	0.0120039	0.0142301	0.0248839		6.6	0.0249531	0.00847054	0.0112545	0.00777912
6.8	0.00013638	0.0120197	0.0146783	0.0261781		6.8	0.0254573	0.00902514	0.01175	0.00797092
7	-0.0001892	0.0119656	0.0150425	0.0275665		7	0.0260653	0.00939748	0.012379	0.00815857
7.2	-0.0005194	0.0118171	0.0153146	0.0289074		7.2	0.0266979	0.00972555	0.0130397	0.00841982
7.4	-0.0007671	0.0116035	0.0154836	0.0301279		7.4	0.0272756	0.0101085	0.0136496	0.00848513
7.6	-0.0009152	0.0113787	0.0155967	0.0311243		7.6	0.0277148	0.0106633	0.0141265	0.00831646
7.8	-0.0009056	0.011228	0.0156855	0.0318882		7.8	0.027961	0.0112651	0.0144905	0.00792513
8	-0.0008552	0.0112948	0.0157638	0.0323635		8	0.0280301	0.0120652	0.0147275	0.00740573
8.2	-0.0007395	0.0116908	0.0158576	0.032681		8.2	0.0280063	0.0129342	0.0148727	0.00685276
8.4	-0.0004627	0.0124342	0.0160968	0.0329515		8.4	0.0279355	0.0138117	0.0149947	0.00656293
8.6	-1.35e-05	0.0133162	0.0164431	0.0333192		8.6	0.0278732	0.0145546	0.0151506	0.00663298
8.8	0.00039954	0.0141025	0.0167965	0.033688		8.8	0.0278652	0.0152811	0.0153274	0.00698083
9	0.00079145	0.0146947	0.0171619	0.0340333		9	0.0280343	0.0159581	0.0155253	0.00739345
9.2	0.00127482	0.0152272	0.0176285	0.0343034		9.2	0.0283038	0.0167303	0.0157618	0.00778135
9.4	0.00168756	0.0158071	0.0181859	0.0344256		9.4	0.0287211	0.0175558	0.0160368	0.00810235
9.6	0.00201261	0.0163262	0.0188556	0.0343294		9.6	0.0293405	0.0183486	0.0163516	0.00839216
9.8	0.00227721	0.0168295	0.0195875	0.0342414		9.8	0.0302006	0.0190083	0.0168065	0.00862906
10	0.00260101	0.0172697	0.0203011	0.0342537		10	0.0312386	0.0197004	0.0174099	0.00891534
10.2	0.00269978	0.0175384	0.0208532	0.0344305		10.2	0.0324699	0.0204207	0.0181557	0.00929028
10.4	0.00263526	0.0175196	0.0211388	0.0347297		10.4	0.0337309	0.021227	0.0189344	0.00980386
10.6	0.0025149	0.0173309	0.0212039	0.0351983		10.6	0.0348953	0.0221086	0.0196656	0.0102885
10.8	0.00234392	0.0169766	0.0212033	0.0357063		10.8	0.0358726	0.023141	0.0202988	0.0106649
11	0.00201378	0.0165141	0.0211988	0.036297		11	0.0367037	0.024073	0.0208225	0.0108548
11.2	0.00165914	0.0160829	0.0212702	0.0368762		11.2	0.0375076	0.0248529	0.0211988	0.0108974
11.4	0.00138933	0.0158092	0.0215051	0.0375013		11.4	0.0383233	0.0253687	0.0214783	0.0108274
11.6	0.00119833	0.0157698	0.0218825	0.0382058		11.6	0.0390472	0.0257698	0.0215955	0.0106987
11.8	0.00124322	0.0159683	0.0223892	0.0390927		11.8	0.039767	0.0259561	0.0214939	0.0105921
12	0.00151335	0.0162938	0.0230043	0.0401302		12	0.0404714	0.0260362	0.0212734	0.0105179
12.2	0.00186287	0.0166564	0.0235783	0.0413669		12.2	0.0410872	0.0258662	0.0210383	0.0104112
12.4	0.00218063	0.0170377	0.0240715	0.042513		12.4	0.0415378	0.0256333	0.0207215	0.0101055
12.6	0.00245872	0.0174665	0.0245638	0.0434096		12.6	0.0419218	0.0252705	0.0205036	0.00963073
12.8	0.00263159	0.0180251	0.0251565	0.0439964		12.8	0.0422642	0.0248934	0.0204698	0.00920355
13	0.00272805	0.0187668	0.0257498	0.0444181		13	0.0426648	0.0244005	0.02061	0.00889856
13.2	0.00288362	0.0195744	0.0263322	0.0446962		13.2	0.0432341	0.0240555	0.0208345	0.00874321
13.4	0.00315123	0.0202921	0.0268293	0.0449316		13.4	0.0440428	0.0238921	0.0212778	0.00877149
13.6	0.00346691	0.0208129	0.0272281	0.0451904		13.6	0.0449694	0.0240728	0.0218636	0.00903691
13.8	0.0037397	0.0211832	0.0274435	0.0454861		13.8	0.0458638	0.0245298	0.0225278	0.00947917
14	0.00396391	0.0215175	0.0275634	0.0456554		14	0.0465884	0.0253318	0.0231226	0.0100269
14.2	0.00404937	0.0218772	0.0277278	0.0457006		14.2	0.0471465	0.0263097	0.023695	0.0105743
14.4	0.00392383	0.0222477	0.0280594	0.0457828		14.4	0.0475557	0.0274062	0.0242245	0.0111254
14.6	0.00368582	0.0226048	0.0285165	0.0460112		14.6	0.0480074	0.028391	0.0247259	0.0116486
14.8	0.00343786	0.0229271	0.0290842	0.0463907		14.8	0.0485599	0.0291967	0.0251303	0.0120515
15	0.00316733	0.0231969	0.0296937	0.0470086		15	0.0492008	0.0298341	0.0254112	0.012395
15.2	0.00291453	0.0234429	0.0302705	0.0479155		15.2	0.0498146	0.0303684	0.0255276	0.0127082
15.4	0.00265834	0.0237052	0.0307418	0.0490993		15.4	0.050479	0.0307637	0.0255631	0.0129273
15.6	0.00242705	0.0239894	0.0310532	0.0503978		15.6	0.0511531	0.0310615	0.0255366	0.0130292
15.8	0.00228093	0.0242104	0.0311855	0.0517351		15.8	0.0518055	0.031288	0.0255547	0.0130698
16	0.00226025	0.0243476	0.0312262	0.0530706		16	0.0524343	0.03157	0.0257444	0.0131236
16.2	0.00236129	0.0243691	0.0312764	0.0542569		16.2	0.0531355	0.0319157	0.0262016	0.0132529
16.4	0.00261565	0.0243222	0.0313545	0.0553245		16.4	0.0538938	0.0322559	0.0267167	0.013532
16.6	0.00291735	0.0242627	0.0314693	0.0563218		16.6	0.0546832	0.0325691	0.0272824	0.0137772
16.8	0.00318827	0.0241889	0.0315492	0.0571663		16.8	0.0555634	0.0329827	0.0278541	0.0139734
17	0.00345309	0.0240482	0.0316217	0.0576963		17	0.0565044	0.0333756	0.0284157	0.0139971
17.2	0.0036136	0.0238402	0.0317013	0.0579598		17.2	0.0573146	0.0337315	0.028893	0.0138999
17.4	0.00369714	0.0236549	0.031779	0.0579156		17.4	0.0579918	0.0340606	0.0293918	0.0137775
17.6	0.00366397	0.0235226	0.0318174	0.0576517		17.6	0.058492	0.03444	0.0298952	0.0137967
17.8	0.00356319	0.0234859	0.0319629	0.0572659		17.8	0.0588389	0.0347675	0.0303898	0.0138877
18	0.00336458	0.0234879	0.0322412	0.0568806		18	0.0590705	0.0350322	0.0307613	0.0141303
18.2	0.00322325	0.0235964	0.0326211	0.0566549		18.2	0.0593427	0.0351521	0.0309113	0.0145452
18.4	0.00323305	0.0238328	0.0330449	0.0566709		18.4	0.0595486	0.0351821	0.0308371	0.0149858
18.6	0.00344898	0.0242039	0.0335413	0.0569177		18.6	0.0597529	0.0352205	0.0305838	0.0154152
18.8	0.00373026	0.0247097	0.0340176	0.0573326		18.8	0.0600414	0.0352311	0.0303367	0.0158489
19	0.00394369	0.0253921	0.034383	0.0578938		19	0.0604861	0.0352442	0.0301533	0.016198
19.2	0.0042318	0.0260903	0.0346159	0.0584627		19.2	0.0610194	0.0353123	0.0300894	0.0163749
19.4	0.00454757	0.0266983	0.0347707	0.0589815		19.4	0.0617153	0.0355131	0.0302416	0.0163713
19.6	0.00483295	0.0272621	0.0349106	0.0593993		19.6	0.0625231	0.0358434	0.0306026	0.0163132
19.8	0.00514065	0.0276971	0.0350222	0.0596659		19.8	0.0632951	0.0363123	0.030969	0.0161698
20	0.00556374	0.0280278	0.0351729	0.0599284		20	0.0639813	0.0367946	0.0312735	0.0160329
20.2	0.0059239	0.0283627	0.0352999	0.060139		20.2	0.0645426	0.037366	0.0316217	0.0158843
20.4	0.0062232	0.0286332	0.0353395	0.0602299		20.4	0.0650402	0.0379535	0.0319253	0.0157615
20.6	0.00647541	0.0287509	0.0353097	0.0601845		20.6	0.0655309	0.0384547	0.0322263	0.0155532
20.8	0.00654813	0.028678	0.0352614	0.0601363		20.8	0.0660089	0.0388512	0.032631	0.0153922
21	0.00647374	0.028484	0.0351436	0.0600465		21	0.0664025	0.0392592	0.0331741	0.0152899
21.2	0.0063657	0.0281627	0.034927	0.0599457		21.2	0.0667222	0.0396257	0.0336921	0.0152346
21.4	0.00622595	0.0278213	0.0347434	0.059721		21.4	0.0670248	0.0399559	0.0341219	0.0152175
21.6	0.0060355	0.0274102	0.0346643	0.0594466		21.6	0.0673404	0.0402015	0.0344331	0.0153769
21.8	0.00599125	0.027132	0.0347046	0.059283		21.8	0.0676918	0.0404918	0.0346385	0.0156492
22	0.0061459	0.0269257	0.0348966	0.0591742		22	0.0680663	0.0408289	0.0348415	0.0159335
22.2	0.00641484	0.0268388	0.0352752	0.0591362		22.2	0.0685081	0.0412218	0.0350875	0.0163059
22.4	0.00665125	0.0268998	0.0357557	0.0592657		22.4	0.068948	0.04166	0.0354452	0.0167505
22.6	0.00682788	0.0271713	0.03626	0.0595304		22.6	0.069288	0.0422596	0.0358127	0.017106
22.8	0.00705295	0.0274624	0.0367398	0.0598189		22.8	0.0696472	0.0429284	0.0361162	0.0173933
23	0.00733488	0.0278081	0.0371925	0.0601744		23	0.0701888	0.0436708	0.0362938	0.0177814
23.2	0.00759563	0.0281376	0.0378063	0.0605872		23.2	0.0709637	0.0445013	0.0363295	0.0182263
23.4	0.00786817	0.0283904	0.038612	0.0611917		23.4	0.0718713	0.0453338	0.0362044	0.018664
23.6	0.00829578	0.0285998	0.0395826	0.0620049		23.6	0.0728974	0.0461167	0.0360094	0.0191858
23.8	0.00874436	0.0288826	0.0406012	0.0628976		23.8	0.0738522	0.0468592	0.0358233	0.0197085
24	0.0090734	0.0291896	0.0416456	0.0637065		24	0.0746545	0.0474788	0.0356725	0.0200023
24.2	0.00925449	0.0295443	0.0425229	0.0645856		24.2	0.0752269	0.0479635	0.0356777	0.0200541
24.4	0.00933359	0.0297992	0.0432701	0.0653833		24.4	0.0756365	0.0482883	0.035832	0.0198834
24.6	0.00923731	0.0299542	0.0438204	0.0659892		24.6	0.0759016	0.0484575	0.03606	0.0194126
24.8	0.00893145	0.0299109	0.0441277	0.0664175		24.8	0.0761181	0.0484999	0.0363381	0.018703
25	0.0084799	0.0297109	0.0442222	0.0668371		25	0.0763094	0.0484258	0.0367378	0.0180127
25.2	0.00794839	0.029371	0.0442306	0.0671498		25.2	0.0764544	0.0482509	0.0372316	0.0174923
25.4	0.00747197	0.0291583	0.0441788	0.0674824		25.4	0.0765307	0.0480228	0.0377762	0.0172457
25.6	0.00716231	0.0289844	0.044152	0.0678568		25.6	0.0766408	0.0477397	0.0384393	0.0172962
25.8	0.00705118	0.0288982	0.0441861	0.0682936		25.8	0.0768371	0.0474088	0.0391934	0.0176526
26	0.00700645	0.0288891	0.0442621	0.0686681		26	0.0771825	0.0471792	0.0399654	0.0181692
26.2	0.00704827	0.0289329	0.0443513	0.069026		26.2	0.0777619	0.0469646	0.040638	0.0187003
26.4	0.0071511	0.0289397	0.0444319	0.0692893		26.4	0.0786586	0.0468529	0.0412846	0.019328
26.6	0.00721414	0.0290855	0.0446726	0.0695194		26.6	0.0797446	0.0468724	0.0418505	0.0200231
26.8	0.00716664	0.0293771	0.0452491	0.0696731		26.8	0.0808902	0.0470275	0.042326	0.0206594
27	0.00707685	0.0297907	0.0460163	0.069922		27	0.0819211	0.0471813	0.0427186	0.0212876
27.2	0.00708663	0.0303573	0.0467958	0.0701291		27.2	0.0828014	0.0474268	0.0431215	0.0219513
27.4	0.00706317	0.0309424	0.0475775	0.0702518		27.4	0.0834243	0.0477934	0.0434085	0.022497
27.6	0.00694215	0.0314263	0.0482262	0.0702288		27.6	0.0838624	0.0482844	0.0435819	0.0229
27.8	0.00682525	0.031846	0.0486594	0.0702954		27.8	0.0841021	0.0488844	0.0436657	0.0231823
28	0.00685637	0.0321244	0.0489691	0.0703051		28	0.0842084	0.0495212	0.0436981	0.0232841
28.2	0.0068499	0.0322973	0.0491999	0.0703665		28.2	0.0841414	0.0501755	0.043631	0.0231583
28.4	0.00684277	0.0324102	0.0493352	0.0705295		28.4	0.0839452	0.0507825	0.043615	0.0228848
28.6	0.0070063	0.0325318	0.0494114	0.0709563		28.6	0.0835898	0.0512563	0.043644	0.0226871
28.8	0.00729012	0.0327115	0.0495534	0.0714557		28.8	0.0831798	0.0515559	0.0436412	0.0226504
29	0.00766273	0.0330613	0.0497586	0.0721446		29	0.0828284	0.0517945	0.0435205	0.0227046
29.2	0.00816231	0.0333769	0.050038	0.0729419		29.2	0.0826742	0.0520383	0.0434189	0.0228049
29.4	0.00876022	0.033682	0.0503196	0.0737155		29.4	0.082693	0.0522431	0.043255	0.0228788
29.6	0.00936783	0.0338597	0.0505659	0.0743812		29.6	0.0829114	0.0524704	0.0430606	0.0228173
29.8	0.0100217	0.0338873	0.0507038	0.0750608		29.8	0.0833409	0.0526645	0.0429488	0.0225845
30	0.0106252	0.0337739	0.0507253	0.0756358		30	0.0839266	0.0528502	0.043037	0.0223278
30.2	0.0111293	0.0336858	0.0506949	0.0761453		30.2	0.0845707	0.0529399	0.043199	0.0221253
30.4	0.0115499	0.0335281	0.0506261	0.0767316		30.4	0.0853396	0.0530337	0.0434801	0.022045
30.6	0.0118783	0.0333653	0.0504885	0.0773638		30.6	0.0862351	0.0530851	0.0438437	0.0221669
30.8	0.0121057	0.0331762	0.0502895	0.0778908		30.8	0.0872427	0.0531958	0.0441792	0.0224926
31	0.0121535	0.0329278	0.050134	0.0783164		31	0.0882406	0.0533803	0.044389	0.0229912
31.2	0.0121633	0.0326991	0.0500089	0.0786531		31.2	0.0891824	0.0536989	0.044542	0.0236191
31.4	0.0122418	0.032687	0.0498934	0.0789945		31.4	0.0899763	0.0541032	0.0447009	0.0242701
31.6	0.0124174	0.0328406	0.0497642	0.0792774		31.6	0.0906718	0.05447	0.0449306	0.0248046
31.8	0.0124642	0.0331208	0.049743	0.0795021		31.8	0.0913505	0.0547503	0.045229	0.0252109
32	0.0123708	0.0335048	0.0498552	0.0797199		32	0.0920276	0.0548911	0.0456227	0.0254629
32.2	0.0119613	0.0340055	0.0501091	0.0798766		32.2	0.0926431	0.054913	0.0460773	0.0256167
32.4	0.0111566	0.0345924	0.0505577	0.0797169		32.4	0.0932494	0.0548401	0.046481	0.0256022
32.6	0.0100366	0.0352642	0.0511633	0.0794556		32.6	0.0937864	0.0549562	0.0467994	0.0253627
32.8	0.00891865	0.0359176	0.0517795	0.0792356		32.8	0.0941713	0.0552479	0.0471265	0.0250012
33	0.0079639	0.0365425	0.0523331	0.0789433		33	0.0944666	0.0556989	0.0474817	0.0245522
33.2	0.00729088	0.0369992	0.0528639	0.0787283		33.2	0.0948644	0.0561982	0.0478281	0.0240872
33.4	0.00696292	0.0372687	0.053438	0.0788091		33.4	0.0953612	0.0567214	0.0482428	0.0236936
33.6	0.00682048	0.037345	0.0540296	0.0791462		33.6	0.0958991	0.0571849	0.0487002	0.0234278
33.8	0.00678326	0.0373714	0.0546885	0.0796253		33.8	0.0964484	0.0577471	0.0490669	0.0231994
34	0.00691701	0.0373631	0.055419	0.0803958		34	0.0970112	0.0584576	0.0492717	0.0229794
34.2	0.00720542	0.0374123	0.0562414	0.081367		34.2	0.0974381	0.0592526	0.0492951	0.0227708
34.4	0.00762586	0.0374142	0.057047	0.082434		34.4	0.097761	0.0600276	0.0491114	0.0226071
34.6	0.00826339	0.0374712	0.0578757	0.0834485		34.6	0.0979811	0.0607795	0.0488634	0.0225712
34.8	0.00917182	0.0375851	0.0585965	0.0844368		34.8	0.098056	0.0613239	0.0486543	0.022707
35	0.0101594	0.0378024	0.0591329	0.0851917		35	0.098052	0.0616003	0.0485728	0.0229552
35.2	0.011079	0.0379453	0.0594046	0.0856305		35.2	0.0980053	0.0616726	0.0485874	0.0232176
35.4	0.0117406	0.0380083	0.0595262	0.0857535		35.4	0.0979127	0.0616883	0.0486778	0.0235741
35.6	0.0120654	0.03795	0.0594278	0.085656		35.6	0.0977756	0.0616004	0.0487541	0.0239644
35.8	0.0119356	0.0378325	0.0591525	0.0851198		35.8	0.0976845	0.0615095	0.0488546	0.0243954
36	0.0115551	0.0377398	0.0587472	0.0843788		36	0.0976187	0.0613942	0.0489226	0.0249103
36.2	0.0111186	0.0378514	0.0582609	0.0837992		36.2	0.0975761	0.0613165	0.0490871	0.0255641
36.4	0.0107421	0.0381847	0.0575671	0.0834776		36.4	0.0975572	0.0612814	0.0493671	0.026388
36.6	0.0104321	0.0386568	0.0568779	0.0832035		36.6	0.0976584	0.0612651	0.0498384	0.0273352
36.8	0.010188	0.0391614	0.0563232	0.0831938		36.8	0.0978496	0.0611687	0.050399	0.0283537
37	0.00995405	0.0395864	0.0559927	0.0834353		37	0.0981333	0.0611524	0.0510361	0.0293522
37.2	0.00965228	0.0399309	0.0558034	0.0837395		37.2	0.0984983	0.0612585	0.0516025	0.0301814
37.4	0.00940722	0.0402665	0.0558423	0.084069		37.4	0.0989357	0.06151	0.0519937	0.0306582
37.6	0.00926447	0.0406427	0.0560372	0.0846289		37.6	0.099433	0.0618726	0.0522117	0.0307796
37.8	0.00918421	0.0410423	0.0563338	0.0853563		37.8	0.100083	0.0623479	0.0523485	0.0306104
38	0.00915008	0.0413267	0.0566509	0.0862336		38	0.100852	0.0628148	0.0524524	0.0303349
38.2	0.0091335	0.0414834	0.0570412	0.0871715		38.2	0.101697	0.0631696	0.0526213	0.030084
38.4	0.00902596	0.0415448	0.0573849	0.0881212		38.4	0.102586	0.0632411	0.0529116	0.029951
38.6	0.00878429	0.041533	0.0576713	0.0889443		38.6	0.103452	0.0631525	0.0532286	0.0298285
38.8	0.00859648	0.0413784	0.0578958	0.0897859		38.8	0.104179	0.063024	0.0535048	0.029742
39	0.00851801	0.0411932	0.05808	0.0904762		39	0.104808	0.0628807	0.0537371	0.0296531
39.2	0.00861483	0.0409571	0.0581733	0.091012		39.2	0.105359	0.0628463	0.0538902	0.0295703
39.4	0.00885684	0.0406724	0.058218	0.0913504		39.4	0.105754	0.0630691	0.0540391	0.0295349
39.6	0.00936262	0.0404754	0.0582292	0.0917696		39.6	0.106047	0.0634645	0.0541609	0.0297154
39.8	0.0100214	0.0404983	0.058222	0.0921493		39.8	0.106278	0.0640246	0.0543147	0.0299664
40	0.0107121	0.0406882	0.0582202	0.0925826		40	0.106391	0.0647781	0.0545035	0.0302321
40.2	0.0113865	0.0409608	0.0584179	0.0928825		40.2	0.106448	0.0655594	0.0548543	0.0304215
40.4	0.0119747	0.0413522	0.0588742	0.0931212		40.4	0.106573	0.0662491	0.0551996	0.0305458
40.6	0.0125449	0.0417274	0.0595313	0.0931426		40.6	0.106775	0.0669328	0.0554746	0.0305378
40.8	0.0131505	0.0420727	0.0603096	0.0930562		40.8	0.106955	0.0675755	0.0556374	0.0304079
41	0.0137622	0.042492	0.0611769	0.0929205		41	0.107198	0.0680558	0.0556856	0.0302152
41.2	0.0141825	0.0430915	0.0619986	0.0928316		41.2	0.107552	0.0683881	0.0556508	0.0301166
41.4	0.0144211	0.0437015	0.0626667	0.092763		41.4	0.108035	0.0686321	0.0555887	0.030093
41.6	0.0144119	0.0442987	0.0632446	0.0928537		41.6	0.108609	0.0687415	0.0555159	0.0302323
41.8	0.0141181	0.0450044	0.0637957	0.0930589		41.8	0.109349	0.0685665	0.0554454	0.0304699
42	0.0136624	0.0458557	0.0642671	0.0932357		42	0.110124	0.0681157	0.0554877	0.0306883
42.2	0.013236	0.0466888	0.0646654	0.0934089		42.2	0.110842	0.0675545	0.0555657	0.0307243
42.4	0.0129148	0.0474567	0.0649817	0.0935759		42.4	0.111505	0.0669766	0.0557925	0.0306577
42.6	0.0126452	0.0481878	0.0651219	0.0936444		42.6	0.112089	0.0664178	0.0562274	0.0304912
42.8	0.012431	0.0487277	0.0650547	0.0936924		42.8	0.112539	0.0660755	0.0568158	0.0304011
43	0.0121938	0.0490113	0.0648569	0.0939317		43	0.112878	0.0660047	0.0574653	0.0304513
43.2	0.0120754	0.0492332	0.0645833	0.0943935		43.2	0.113195	0.0661273	0.0581048	0.0306598
43.4	0.0120496	0.049481	0.0643104	0.0949947		43.4	0.113448	0.0663955	0.0587394	0.0309014
43.6	0.0119888	0.0496694	0.0641478	0.0957355		43.6	0.113596	0.0668446	0.059313	0.0311692
43.8	0.0117715	0.0498263	0.064125	0.0965075		43.8	0.113736	0.0674559	0.0597934	0.0314506
44	0.0115208	0.0499777	0.0642811	0.0972469		44	0.11399	0.0682973	0.060102	0.031741
44.2	0.0113115	0.0499969	0.0644926	0.0978958		44.2	0.114225	0.0693311	0.0602527	0.0320337
44.4	0.011236	0.0499413	0.0647311	0.0985237		44.4	0.11437	0.0703524	0.0601477	0.0323237
44.6	0.0113618	0.0498686	0.0649224	0.0990229		44.6	0.114442	0.0711297	0.0598586	0.0325909
44.8	0.0116621	0.049742	0.0649978	0.0994185		44.8	0.114395	0.0716801	0.0594661	0.0327423
45	0.0119858	0.0494683	0.0649476	0.0997283		45	0.114172	0.0720809	0.0590296	0.0327398
45.2	0.0122229	0.0491797	0.0648826	0.100074		45.2	0.113957	0.0724113	0.0585927	0.0325526
45.4	0.0123982	0.0488733	0.0648733	0.100537		45.4	0.113836	0.0727209	0.0582603	0.0321594
45.6	0.012547	0.0485604	0.0648587	0.10103		45.6	0.113884	0.0730816	0.0580724	0.031577
45.8	0.0126792	0.0481469	0.0648838	0.101589		45.8	0.114192	0.073529	0.057992	0.0309386
46	0.0129154	0.0477446	0.0648898	0.102173		46	0.114743	0.0737838	0.0580695	0.0303221
46.2	0.0132913	0.0473428	0.0649432	0.102865		46.2	0.115443	0.0737685	0.0582757	0.0298237
46.4	0.0136607	0.0469134	0.0651112	0.103518		46.4	0.11623	0.0736421	0.0586036	0.0294963
46.6	0.0139784	0.0465186	0.0655175	0.104132		46.6	0.117131	0.0735951	0.0590186	0.0294113
46.8	0.0144197	0.0462988	0.0660812	0.104543		46.8	0.118057	0.0736344	0.0595294	0.0296148
47	0.014796	0.0461948	0.0667974	0.104748		47	0.118945	0.0739425	0.0600995	0.0301228
47.2	0.0149083	0.0461304	0.0675842	0.104695		47.2	0.119726	0.0744439	0.0607105	0.0308013
47.4	0.0149151	0.0461664	0.0683731	0.104522		47.4	0.120477	0.0750873	0.0613195	0.0316144
47.6	0.0149997	0.0462722	0.0691316	0.104154		47.6	0.121143	0.0757598	0.0619149	0.0323616
47.8	0.0150601	0.0464792	0.0698605	0.103592		47.8	0.121543	0.0763234	0.0624673	0.0328771
48	0.0151717	0.0467721	0.070557	0.102886		48	0.121695	0.0766249	0.0628638	0.0331763
48.2	0.0153875	0.0471013	0.0711377	0.102088		48.2	0.121639	0.076769	0.0631837	0.0333201
48.4	0.0154918	0.0474608	0.0715885	0.101296		48.4	0.121401	0.0768542	0.0634337	0.0333329
48.6	0.0153827	0.0478189	0.0719553	0.100846		48.6	0.121059	0.0770272	0.0636749	0.0333863
48.8	0.015166	0.0481681	0.0722833	0.100858		48.8	0.120828	0.077324	0.0639001	0.0334718
49	0.0150291	0.0485479	0.0726198	0.101261		49	0.120736	0.0777474	0.064122	0.0336014
49.2	0.014924	0.049039	0.0729979	0.101858		49.2	0.120772	0.0782685	0.0642853	0.0337716
49.4	0.0149635	0.0495321	0.0734427	0.10259		49.4	0.120878	0.0787883	0.0644159	0.034014
49.6	0.0151857	0.0500223	0.0738769	0.103287		49.6	0.121002	0.079152	0.0645126	0.0342178
49.8	0.0154717	0.0504776	0.0743498	0.104018		49.8	0.121154	0.0794863	0.0645954	0.0344381
50	0.0156445	0.0509653	0.0748005	0.104668		50	0.121295	0.0799155	0.0647239	0.0347544
50.2	0.0159087	0.0513771	0.0752313	0.105271		50.2	0.121456	0.080467	0.064845	0.0353112
50.4	0.0163443	0.0517066	0.0756019	0.105752		50.4	0.121634	0.0810407	0.0649534	0.0360937
50.6	0.0168387	0.0518806	0.0758969	0.106187		50.6	0.121747	0.0815569	0.0650668	0.0369644
50.8	0.0173875	0.0518769	0.0760837	0.106448		50.8	0.121856	0.0818352	0.0652507	0.0378114
51	0.0180623	0.0516605	0.0762081	0.106641		51	0.12209	0.0819909	0.0654692	0.0384608
51.2	0.0186777	0.0514202	0.0762991	0.106742		51.2	0.122441	0.0819612	0.0656958	0.0387052
51.4	0.0190895	0.051268	0.0764006	0.10692		51.4	0.12283	0.0818489	0.0658789	0.0385307
51.6	0.0193516	0.0511966	0.0764126	0.107123		51.6	0.12343	0.0816497	0.065975	0.0382006
51.8	0.0195665	0.0512402	0.076239	0.107506		51.8	0.124089	0.0814688	0.0659626	0.0377823
52	0.019714	0.0513761	0.0759656	0.108125		52	0.124668	0.0812425	0.0658737	0.0373341
52.2	0.0198567	0.0515347	0.0757175	0.109109		52.2	0.125103	0.0811127	0.0657714	0.0369488
52.4	0.0200015	0.0516701	0.0754498	0.110117		52.4	0.125467	0.0810483	0.0656691	0.0366385
52.6	0.0200828	0.0517923	0.0752679	0.111041		52.6	0.125723	0.0811171	0.0655618	0.0363631
52.8	0.0199234	0.0518362	0.0752953	0.111815		52.8	0.125902	0.0813137	0.0655461	0.0361834
53	0.0195089	0.0518239	0.0754905	0.112428		53	0.12603	0.0815887	0.0656945	0.0360965
53.2	0.0189391	0.0517375	0.075591	0.112779		53.2	0.12617	0.0819132	0.0659549	0.036014
53.4	0.0183212	0.051606	0.0755778	0.113061		53.4	0.126293	0.082341	0.0662765	0.03605
53.6	0.0177682	0.0515054	0.0754453	0.113324		53.6	0.126316	0.0828422	0.0667048	0.0362782
53.8	0.0175593	0.0513851	0.0753048	0.113444		53.8	0.12632	0.0833879	0.0671334	0.0366546
54	0.0175803	0.0512203	0.0751228	0.113429		54	0.126475	0.0839123	0.0674941	0.0371435
54.2	0.0177232	0.0510539	0.0750076	0.113355		54.2	0.126756	0.0844139	0.0678379	0.0377862
54.4	0.017965	0.0509365	0.075033	0.113229		54.4	0.12726	0.0848642	0.0682304	0.0384452
54.6	0.0182647	0.050816	0.075173	0.113337		54.6	0.12801	0.0852686	0.0686015	0.0389009
54.8	0.0184307	0.0508804	0.0752891	0.113822		54.8	0.128909	0.0854677	0.0689189	0.0391129
55	0.0185572	0.0510945	0.0753669	0.114583		55	0.129732	0.0855209	0.0691738	0.0391725
55.2	0.0186855	0.0514682	0.0754712	0.115418		55.2	0.130463	0.0853917	0.0693813	0.0392063
55.4	0.0187743	0.0519964	0.0756705	0.116229		55.4	0.130923	0.0851902	0.0694567	0.039248
55.6	0.0187753	0.0527266	0.0760291	0.116667		55.6	0.131084	0.0850044	0.0694472	0.039354
55.8	0.0187062	0.0535999	0.0765426	0.116678		55.8	0.131003	0.0850397	0.0693817	0.0395549
56	0.018626	0.0544857	0.0771079	0.116315		56	0.130846	0.0852678	0.0692852	0.0398028
56.2	0.018498	0.0552021	0.077669	0.115787		56.2	0.13068	0.0856536	0.0692084	0.0399893
56.4	0.0183918	0.0557137	0.0781482	0.115232		56.4	0.130514	0.0860825	0.069234	0.0400944
56.6	0.0183962	0.0560347	0.0784624	0.114728		56.6	0.130403	0.0864681	0.0693313	0.040118
56.8	0.0186281	0.0561688	0.0785147	0.114241		56.8	0.130335	0.086773	0.0694382	0.0401115
57	0.0190045	0.0562967	0.0784328	0.113746		57	0.130289	0.0871077	0.0695885	0.0400621
57.2	0.0195856	0.0564819	0.078197	0.113259		57.2	0.130292	0.0874322	0.0697342	0.0398795
57.4	0.0202663	0.05671	0.0779252	0.112813		57.4	0.130422	0.0877725	0.0697928	0.0395313
57.6	0.0208383	0.0569181	0.0777082	0.112632		57.6	0.130675	0.0881165	0.0697707	0.039137
57.8	0.0212193	0.0571018	0.0776656	0.112755		57.8	0.130989	0.0884979	0.0698113	0.0386456
58	0.0214886	0.0571698	0.0777266	0.113314		58	0.131308	0.0887671	0.069885	0.0379652
58.2	0.0214992	0.057132	0.0779383	0.114265		58.2	0.131587	0.0889345	0.0699646	0.0372603
58.4	0.0212977	0.057084	0.0782312	0.115421		58.4	0.131798	0.0890371	0.0700867	0.0366285
58.6	0.0210344	0.0570057	0.0786395	0.11644		58.6	0.131866	0.0892022	0.0702522	0.0360325
58.8	0.0207708	0.0568916	0.0791832	0.11722		58.8	0.131908	0.0894299	0.0703927	0.0356382
59	0.0203927	0.0568372	0.0798338	0.117635		59	0.131984	0.0897653	0.0705453	0.0355705
59.2	0.0200498	0.0568851	0.0804215	0.117776		59.2	0.132008	0.090154	0.0707603	0.0358596
59.4	0.0198703	0.056929	0.0808814	0.117861		59.4	0.132009	0.0905057	0.0710867	0.0364207
59.6	0.0198319	0.0569074	0.0811797	0.11799		59.6	0.132085	0.0906861	0.0715016	0.0372479
59.8	0.0197814	0.056813	0.0813427	0.118189		59.8	0.132261	0.0907453	0.0720199	0.0381981
60	0.0197987	0.0566244	0.0813584	0.118471		60	0.132419	0.0906841	0.0725484	0.0392833
60.2	0.0198887	0.0563211	0.0813956	0.11864		60.2	0.132657	0.0905008	0.0729905	0.040428
60.4	0.0199943	0.0560595	0.0814552	0.118507		60.4	0.132996	0.0902812	0.0732351	0.0415781
60.6	0.020102	0.0559502	0.0815168	0.118279		60.6	0.133429	0.090186	0.0733609	0.0424949
60.8	0.0203598	0.0559308	0.0815801	0.118128		60.8	0.133878	0.0901193	0.0734128	0.0431667
61	0.0206383	0.0559919	0.0817592	0.118116		61	0.134397	0.0901308	0.0734845	0.0436227
61.2	0.0209026	0.0561704	0.0820251	0.118231		61.2	0.134972	0.090268	0.073654	0.0438737
61.4	0.0210369	0.0563249	0.0823101	0.118539		61.4	0.135623	0.0904737	0.0740263	0.0438708
61.6	0.0210998	0.0565363	0.0826743	0.118991		61.6	0.136287	0.0906627	0.074479	0.043761
61.8	0.0210539	0.0568605	0.0830527	0.11949		61.8	0.136947	0.090956	0.074924	0.0435803
62	0.0210053	0.0572546	0.0833608	0.120065		62	0.137549	0.091345	0.0752605	0.0431457
62.2	0.0209763	0.0575901	0.0835152	0.120678		62.2	0.13817	0.0917579	0.0754815	0.0425753
62.4	0.0211271	0.0579136	0.0835923	0.121256		62.4	0.138879	0.0920891	0.0755707	0.0421445
62.6	0.0213137	0.0582191	0.0835737	0.12169		62.6	0.13963	0.0923469	0.0756746	0.0419233
62.8	0.021563	0.058483	0.0835421	0.122031		62.8	0.140313	0.0924283	0.0757928	0.0418319
63	0.0218051	0.0587589	0.083599	0.122153		63	0.140973	0.0923646	0.0759452	0.0418442
63.2	0.0219419	0.0592094	0.0838049	0.122144		63.2	0.141512	0.0922664	0.0760457	0.0418415
63.4	0.0218027	0.0598317	0.0841839	0.12213		63.4	0.14186	0.0922849	0.0760808	0.0416766
63.6	0.0215469	0.0603961	0.0846152	0.122212		63.6	0.141998	0.0923328	0.075959	0.0413895
63.8	0.0211618	0.0608873	0.0850825	0.122359		63.8	0.142063	0.0923483	0.0756916	0.040995
64	0.0206619	0.0612841	0.0854841	0.12262		64	0.142055	0.0923537	0.0754443	0.0406525
64.2	0.0201038	0.0614582	0.0859564	0.12314		64.2	0.142041	0.0923878	0.0753809	0.0404201
64.4	0.0195643	0.0613902	0.0864965	0.123661		64.4	0.142018	0.0924492	0.0754981	0.0403471
64.6	0.0189677	0.0612746	0.0870966	0.124021		64.6	0.142061	0.0925749	0.075753	0.0404638
64.8	0.0184089	0.0611133	0.0876695	0.124298		64.8	0.142167	0.0928085	0.0762077	0.0408149
65	0.0179657	0.0608744	0.0881717	0.124716		65	0.14246	0.0930898	0.0767476	0.0413867
65.2	0.0176415	0.0606547	0.0885187	0.125228		65.2	0.142796	0.0934473	0.0772459	0.04209
65.4	0.0175151	0.0604092	0.0886455	0.126002		65.4	0.143085	0.0938324	0.0777258	0.0428542
65.6	0.0175988	0.060115	0.0886453	0.126944		65.6	0.143307	0.0941671	0.0781797	0.0435564
65.8	0.0178855	0.0598884	0.0885145	0.127831		65.8	0.143564	0.0944757	0.0785553	0.0443133
66	0.0183462	0.0598355	0.0883892	0.128455		66	0.143735	0.0947719	0.0788469	0.0449994
66.2	0.0189282	0.0599197	0.0882755	0.128677		66.2	0.143864	0.0950487	0.0791296	0.0455448
66.4	0.0195474	0.0602174	0.0882334	0.128584		66.4	0.143981	0.095315	0.0793313	0.0458456
66.6	0.0202119	0.060686	0.0881406	0.128413		66.6	0.144021	0.0957018	0.0794795	0.0459432
66.8	0.0207894	0.0612361	0.0879874	0.12836		66.8	0.143893	0.096125	0.0795878	0.0456792
67	0.0212479	0.0617506	0.0878305	0.128458		67	0.143696	0.0965424	0.0796455	0.045183
67.2	0.0216217	0.0621124	0.0876353	0.128776		67.2	0.143546	0.096922	0.0796356	0.0445987
67.4	0.0218581	0.0622222	0.0874041	0.129168		67.4	0.143529	0.0972866	0.0796259	0.0440183
67.6	0.0219541	0.0621196	0.0872524	0.129405		67.6	0.143769	0.0975416	0.0796424	0.0435147
67.8	0.0219668	0.0618767	0.0872893	0.129341		67.8	0.144334	0.0977062	0.0795498	0.0431168
68	0.0219772	0.0615802	0.0873979	0.12891		68	0.145122	0.097845	0.0793463	0.0428072
68.2	0.021988	0.0612858	0.08757	0.128235		68.2	0.146075	0.0979684	0.0790893	0.0427518
68.4	0.0221009	0.0609857	0.0877596	0.127542		68.4	0.147162	0.0980944	0.078868	0.0429867
68.6	0.0222919	0.0607187	0.0879008	0.12701		68.6	0.148288	0.098281	0.0786736	0.0433716
68.8	0.0224243	0.0604142	0.0880574	0.126693		68.8	0.149205	0.0984728	0.078647	0.043895
69	0.0224449	0.0601047	0.0882558	0.126581		69	0.149896	0.0986001	0.0787823	0.0444731
69.2	0.0223213	0.0599222	0.0884822	0.12664		69.2	0.150364	0.0987057	0.0789651	0.0448764
69.4	0.0220182	0.0600052	0.0886816	0.126796		69.4	0.150554	0.0987356	0.0791025	0.0450843
69.6	0.0215225	0.0602817	0.0889323	0.12691		69.6	0.150492	0.0986337	0.0792742	0.0451732
69.8	0.0210479	0.0607592	0.0891078	0.126859		69.8	0.150311	0.0984608	0.0795032	0.0451601
70	0.0206038	0.0613102	0.0892324	0.126876		70	0.150013	0.0983597	0.0797743	0.0451986
70.2	0.0203271	0.0618171	0.0893153	0.127001		70.2	0.149617	0.0982868	0.0801835	0.0452751
70.4	0.0201682	0.0621821	0.0895341	0.127129		70.4	0.149249	0.0982339	0.0806723	0.0453654
70.6	0.0202043	0.0625307	0.0898888	0.12737		70.6	0.148948	0.0983394	0.0811554	0.0454926
70.8	0.0202527	0.0628482	0.090292	0.127804		70.8	0.148764	0.0986683	0.0816088	0.0456979
71	0.0203578	0.0631226	0.0906997	0.128116		71	0.148796	0.0991064	0.0820733	0.0458437
71.2	0.020483	0.0633951	0.0911342	0.128274		71.2	0.149115	0.0995082	0.0824641	0.0459337
71.4	0.0206208	0.0637126	0.0915077	0.128424		71.4	0.149619	0.0998556	0.0828553	0.0459083
71.6	0.0208033	0.0640028	0.0918058	0.128645		71.6	0.150237	0.100113	0.0833278	0.0458791
71.8	0.0209815	0.0642196	0.0921247	0.128955		71.8	0.150831	0.100314	0.0839005	0.0458554
72	0.0211555	0.0644895	0.0925014	0.129432		72	0.151253	0.100478	0.0844906	0.0457804
72.2	0.0212982	0.0648409	0.0928991	0.129997		72.2	0.151369	0.100706	0.0851482	0.0456772
72.4	0.0214198	0.0651731	0.0932867	0.130599		72.4	0.151275	0.100963	0.0857882	0.0456968
72.6	0.0215128	0.0654467	0.0936072	0.131147		72.6	0.151094	0.101244	0.0862163	0.0456866
72.8	0.0217101	0.0657321	0.0938851	0.131758		72.8	0.150907	0.101534	0.0863433	0.045672
73	0.021937	0.0659814	0.0940798	0.132283		73	0.150883	0.101735	0.0862336	0.0457091
73.2	0.0221433	0.0662035	0.0942435	0.132577		73.2	0.151044	0.101858	0.085932	0.0458547
73.4	0.0223823	0.0664597	0.09437	0.132631		73.4	0.151238	0.10198	0.0854732	0.0460646
73.6	0.022606	0.0666459	0.0945357	0.132578		73.6	0.151432	0.102049	0.084947	0.0463681
73.8	0.0228393	0.0667191	0.0947363	0.132389		73.8	0.151785	0.10202	0.0844065	0.0466007
74	0.0230617	0.0666799	0.0949886	0.132298		74	0.152163	0.102101	0.0838089	0.0468094
74.2	0.0232801	0.0666259	0.0952651	0.132421		74.2	0.152569	0.102434	0.0831456	0.0469576
74.4	0.0234156	0.0664566	0.0955371	0.132694		74.4	0.153039	0.103014	0.0825529	0.0469704
74.6	0.0234883	0.0662184	0.0958757	0.132958		74.6	0.153675	0.103804	0.0820798	0.0467204
74.8	0.023417	0.0659422	0.0962119	0.133304		74.8	0.154264	0.10471	0.0817406	0.0462753
75	0.0232957	0.0656596	0.0964655	0.133704		75	0.154835	0.105546	0.0816265	0.0456167
75.2	0.0232135	0.0653052	0.0966694	0.134081		75.2	0.155281	0.106196	0.0817837	0.0449743
75.4	0.0231745	0.0650345	0.0968895	0.134454		75.4	0.155591	0.106679	0.0820929	0.0443833
75.6	0.0232149	0.0650008	0.0970861	0.134942		75.6	0.155648	0.107028	0.0825283	0.0440009
75.8	0.0234175	0.0652243	0.0972881	0.135426		75.8	0.155595	0.107274	0.0831372	0.0439297
76	0.0237479	0.0656003	0.0976058	0.135988		76	0.155511	0.107384	0.0838177	0.0442166
76.2	0.0241507	0.0661361	0.0980519	0.136591		76.2	0.1555	0.107339	0.0843329	0.0445849
76.4	0.0246241	0.0667717	0.0985557	0.137125		76.4	0.155572	0.107154	0.0847163	0.0450163
76.6	0.0249699	0.0674734	0.0990423	0.137476		76.6	0.155806	0.106878	0.0850548	0.0454432
76.8	0.0252378	0.068212	0.0994741	0.137668		76.8	0.155959	0.106498	0.0853595	0.0458387
77	0.0254729	0.0690413	0.099798	0.13773		77	0.156062	0.106032	0.0856721	0.0461567
77.2	0.0256847	0.0698065	0.0999051	0.137851		77.2	0.156251	0.105416	0.0860173	0.0464908
77.4	0.0258476	0.0705068	0.0998712	0.13815		77.4	0.156621	0.104817	0.0863543	0.0468941
77.6	0.0261002	0.0710966	0.0996854	0.138569		77.6	0.156957	0.10434	0.0865826	0.0473061
77.8	0.0262833	0.0715653	0.0994456	0.13902		77.8	0.157466	0.104116	0.0866642	0.0476171
78	0.0263683	0.0718121	0.0991898	0.139392		78	0.15803	0.104252	0.0866146	0.0477706
78.2	0.0262914	0.0718822	0.0989335	0.139594		78.2	0.158631	0.104704	0.0864734	0.0477119
78.4	0.026101	0.0716643	0.0986085	0.13955		78.4	0.159082	0.105306	0.0862962	0.0474595
78.6	0.0259086	0.0711997	0.098264	0.139287		78.6	0.159618	0.105872	0.0861256	0.0471578
78.8	0.0257997	0.070483	0.0979136	0.13884		78.8	0.1601	0.10639	0.0859569	0.0470215
79	0.0257223	0.0696229	0.0975481	0.138328		79	0.16059	0.106852	0.0857667	0.0471058
79.2	0.0257065	0.0687469	0.0973176	0.137815		79.2	0.161028	0.107297	0.0856283	0.047406
79.4	0.0257472	0.0680321	0.0973333	0.137255		79.4	0.161522	0.107594	0.0855545	0.0477841
79.6	0.0257949	0.067443	0.0976207	0.136787		79.6	0.161987	0.10779	0.0854755	0.0481226
79.8	0.025836	0.067014	0.0980495	0.136311		79.8	0.162493	0.107927	0.0854026	0.048293
80	0.0259085	0.0667208	0.0986197	0.135764		80	0.162991	0.108045	0.0854506	0.0483431
80.2	0.0258734	0.0665479	0.0992428	0.135301		80.2	0.163378	0.108189	0.0856258	0.0482872
80.4	0.0257887	0.0665272	0.0998123	0.135111		80.4	0.163632	0.108405	0.0858999	0.0483013
80.6	0.0256007	0.0666994	0.100269	0.13521		80.6	0.163847	0.108681	0.086314	0.048455
80.8	0.0252845	0.06702	0.100627	0.135633		80.8	0.164047	0.108872	0.0868382	0.0488283
81	0.0248082	0.0675894	0.100872	0.136239		81	0.164165	0.108989	0.0874088	0.0493362
81.2	0.0243456	0.0683629	0.100963	0.136866		81.2	0.164171	0.109053	0.0879069	0.0499076
81.4	0.0239241	0.0692224	0.100954	0.137459		81.4	0.164212	0.109129	0.0883202	0.0504767
81.6	0.023641	0.0700751	0.100856	0.138002		81.6	0.164165	0.109242	0.0886232	0.0510451
81.8	0.0235034	0.0708765	0.10063	0.138502		81.8	0.164012	0.109376	0.0887973	0.0514339
82	0.0235367	0.0715635	0.100299	0.139057		82	0.1638	0.109578	0.0887931	0.051695
82.2	0.0237568	0.0720553	0.0998557	0.139512		82.2	0.163694	0.109791	0.0887344	0.0519021
82.4	0.0241217	0.0723088	0.0993351	0.139864		82.4	0.163582	0.110029	0.0886512	0.0521008
82.6	0.0244944	0.0724234	0.0988337	0.140058		82.6	0.163517	0.110246	0.0886062	0.0521893
82.8	0.0249047	0.0725424	0.0985142	0.140166		82.8	0.163533	0.110426	0.0886143	0.0521931
83	0.0254434	0.0725557	0.0983378	0.140138		83	0.16354	0.110415	0.0887695	0.052063
83.2	0.0261201	0.0724876	0.0983605	0.140225		83.2	0.163559	0.110314	0.0890385	0.0518435
83.4	0.0267878	0.0723546	0.0986694	0.140325		83.4	0.163473	0.110233	0.089424	0.0515486
83.6	0.0273913	0.0721452	0.0992744	0.140482		83.6	0.163292	0.110221	0.0897773	0.0512512
83.8	0.0277679	0.0718564	0.100102	0.140634		83.8	0.162934	0.110354	0.0900856	0.0508754
84	0.0278306	0.0717155	0.101127	0.140775		84	0.162635	0.110663	0.0903226	0.050555
84.2	0.027615	0.0717231	0.102256	0.140834		84.2	0.162417	0.111034	0.0905545	0.0502676
84.4	0.0272817	0.0718694	0.103271	0.140856		84.4	0.162453	0.111375	0.0907933	0.0500505
84.6	0.0269277	0.0721851	0.104089	0.140704		84.6	0.162615	0.111691	0.0910733	0.0499771
84.8	0.0266916	0.0725718	0.10478	0.140519		84.8	0.16302	0.112022	0.0913335	0.0501753
85	0.0266592	0.072851	0.105384	0.140346		85	0.163535	0.112321	0.0915267	0.0505039
85.2	0.026679	0.0730796	0.105904	0.140338		85.2	0.16402	0.11268	0.0916535	0.0508308
85.4	0.0267642	0.0733055	0.106282	0.140606		85.4	0.164434	0.113025	0.0916971	0.0509779
85.6	0.0268319	0.0734596	0.106398	0.141188		85.6	0.16498	0.113376	0.0917948	0.0509989
85.8	0.0269008	0.0734848	0.106168	0.14178		85.8	0.165601	0.11364	0.0919911	0.0509463
86	0.026971	0.0735632	0.105743	0.142422		86	0.166296	0.113841	0.092268	0.0509807
86.2	0.027027	0.0736229	0.105295	0.143007		86.2	0.166942	0.113979	0.0924926	0.051146
86.4	0.0271181	0.0736829	0.104936	0.143499		86.4	0.167478	0.114063	0.0926775	0.0515564
86.6	0.0273573	0.0736274	0.104728	0.143853		86.6	0.167727	0.114061	0.0927855	0.0520723
86.8	0.0276547	0.0736054	0.104782	0.144275		86.8	0.167824	0.114091	0.0928673	0.0526719
87	0.0278643	0.0734693	0.105079	0.144623		87	0.167665	0.11423	0.0928736	0.0532806
87.2	0.0281237	0.0733065	0.10546	0.144926		87.2	0.167468	0.114343	0.0928893	0.0537975
87.4	0.0283148	0.0731925	0.105936	0.145006		87.4	0.167266	0.114496	0.0929319	0.0540875
87.6	0.028366	0.0733201	0.106479	0.144968		87.6	0.167237	0.114738	0.0929717	0.0542551
87.8	0.0284448	0.0735453	0.106995	0.144863		87.8	0.167345	0.115039	0.0929895	0.0542902
88	0.0286618	0.0738744	0.107409	0.144814		88	0.167653	0.115415	0.093033	0.0541775
88.2	0.0290062	0.0743377	0.107816	0.144696		88.2	0.167949	0.115823	0.0930948	0.0540845
88.4	0.0295185	0.0747566	0.108175	0.144764		88.4	0.168297	0.116248	0.0931178	0.0541414
88.6	0.0301584	0.0750457	0.108565	0.14492		88.6	0.168502	0.116594	0.0932085	0.0542482
88.8	0.0307789	0.0752339	0.108889	0.145104		88.8	0.16859	0.116842	0.0934148	0.0543132
89	0.0313554	0.075344	0.108955	0.145352		89	0.168687	0.116805	0.0937454	0.0543426
89.2	0.0318264	0.0754574	0.108739	0.145621		89.2	0.169012	0.116628	0.0941493	0.0544199
89.4	0.0321712	0.0757236	0.108436	0.145804		89.4	0.169414	0.116287	0.0945596	0.0545381
89.6	0.0324048	0.0760975	0.108163	0.145985		89.6	0.169903	0.115889	0.0949332	0.0547047
89.8	0.0324832	0.0765206	0.107955	0.146254		89.8	0.170336	0.115498	0.0951875	0.0550262
90	0.032429	0.0769836	0.107825	0.146681		90	0.17072	0.115237	0.0954056	0.0554683
90.2	0.0321497	0.0772051	0.10777	0.147361		90.2	0.170983	0.115081	0.0956418	0.0558978
90.4	0.0316728	0.0771836	0.107723	0.148175		90.4	0.171265	0.115063	0.0959659	0.0562593
90.6	0.0310448	0.077001	0.107662	0.149143		90.6	0.171618	0.115069	0.0962861	0.056485
90.8	0.0304194	0.0768642	0.107639	0.150196		90.8	0.17211	0.115043	0.0966623	0.0564602
91	0.0297628	0.0768668	0.107816	0.151001		91	0.172667	0.115081	0.0969862	0.0562666
91.2	0.0292243	0.077053	0.108166	0.151462		91.2	0.173318	0.115337	0.0972141	0.0559001
91.4	0.0288936	0.0772595	0.1086	0.151747		91.4	0.174001	0.115702	0.0973463	0.0553741
91.6	0.028768	0.0774714	0.109033	0.151833		91.6	0.174622	0.116262	0.097378	0.054785
91.8	0.0288091	0.0776247	0.109421	0.15158		91.8	0.175088	0.116965	0.0973252	0.0542811
92	0.0289932	0.0776441	0.109777	0.151132		92	0.175473	0.117727	0.0972365	0.0538393
92.2	0.0291936	0.0776678	0.110159	0.150506		92.2	0.175742	0.118317	0.0972031	0.0535258
92.4	0.0293905	0.0777634	0.110547	0.149719		92.4	0.175907	0.118798	0.0971719	0.0533056
92.6	0.0296786	0.077987	0.110983	0.148913		92.6	0.176033	0.119119	0.0972083	0.0531975
92.8	0.0300372	0.0783947	0.111541	0.14825		92.8	0.176121	0.119358	0.0972444	0.0531944
93	0.030368	0.0788646	0.112161	0.147715		93	0.176099	0.119509	0.0973401	0.0532521
93.2	0.0306817	0.0793077	0.11263	0.147385		93.2	0.175983	0.119678	0.0974684	0.0534037
93.4	0.030872	0.0797407	0.112887	0.147338		93.4	0.175869	0.119845	0.0976918	0.0537834
93.6	0.0308355	0.0800814	0.112832	0.147539		93.6	0.175829	0.120028	0.0979627	0.0542827
93.8	0.0306307	0.0801124	0.112565	0.14782		93.8	0.17594	0.120108	0.0983159	0.0548457
94	0.0303808	0.0799797	0.112111	0.148211		94	0.176238	0.120113	0.0986059	0.0554527
94.2	0.0300196	0.0797151	0.111688	0.148699		94.2	0.176679	0.120023	0.0988506	0.0560677
94.4	0.0296649	0.0793818	0.111317	0.148945		94.4	0.177126	0.119943	0.0990541	0.0566416
94.6	0.0294404	0.0789364	0.111077	0.148847		94.6	0.1775	0.119873	0.0992459	0.0572039
94.8	0.0293115	0.0783327	0.110782	0.14858		94.8	0.177855	0.119988	0.0993727	0.057651
95	0.0292502	0.0775125	0.110521	0.148394		95	0.178129	0.120201	0.0995366	0.0579551
95.2	0.0293626	0.0765726	0.110319	0.148195		95.2	0.178311	0.120575	0.099688	0.0580912
95.4	0.0295761	0.0755907	0.110275	0.148094		95.4	0.178444	0.120997	0.099814	0.0580787
95.6	0.0297519	0.0747273	0.110404	0.148134		95.6	0.178665	0.121408	0.099873	0.0579819
95.8	0.0299103	0.0740912	0.110802	0.148377		95.8	0.178847	0.121708	0.0998866	0.0578791
96	0.0300819	0.0737289	0.111413	0.148638		96	0.178918	0.122023	0.0998398	0.0578287
96.2	0.030386	0.0736037	0.112168	0.149039		96.2	0.178873	0.122282	0.099711	0.057817
96.4	0.0307211	0.0737533	0.112952	0.149653		96.4	0.178775	0.122536	0.0995126	0.0578006
96.6	0.0310833	0.0741524	0.113727	0.15038		96.6	0.178561	0.1228	0.0993591	0.0577881
96.8	0.0314431	0.0749351	0.114364	0.151186		96.8	0.178278	0.123072	0.0993274	0.057997
97	0.0316983	0.0759842	0.114857	0.152064		97	0.178131	0.123257	0.0993936	0.0583837
97.2	0.0317275	0.0772132	0.115174	0.152844		97.2	0.178215	0.123412	0.099531	0.0588971
97.4	0.0316101	0.0784609	0.115385	0.153456		97.4	0.178548	0.1235	0.0997769	0.0595444
97.6	0.0313448	0.0796947	0.115494	0.153928		97.6	0.179094	0.12363	0.0999857	0.0602363
97.8	0.0308389	0.0808268	0.115608	0.154135		97.8	0.179797	0.123833	0.100132	0.0607926
98	0.0303174	0.0818403	0.115695	0.153946		98	0.180553	0.12412	0.100226	0.0612808
98.2	0.0298603	0.0827203	0.115752	0.153615		98.2	0.181355	0.124345	0.100343	0.0617581
98.4	0.0295483	0.0833695	0.115675	0.153236		98.4	0.182079	0.124609	0.10046	0.0621674
98.6	0.0294401	0.0837575	0.11552	0.152906		98.6	0.182644	0.12478	0.100696	0.0625325
98.8	0.0296151	0.0839395	0.115275	0.15259		98.8	0.183147	0.12483	0.101014	0.0628249
99	0.0299069	0.0839598	0.114994	0.152468		99	0.183649	0.124758	0.101397	0.0629553
99.2	0.0301826	0.0837426	0.114717	0.15251		99.2	0.184128	0.124691	0.101835	0.0628604
99.4	0.0304246	0.0832724	0.114532	0.152766		99.4	0.184448	0.124595	0.102336	0.0625809
99.6	0.0306341	0.0826279	0.114339	0.153166		99.6	0.184623	0.124557	0.102796	0.0622146
99.8	0.0309029	0.0818455	0.114145	0.153805		99.8	0.184609	0.124575	0.103168	0.0617717
100	0.0312539	0.0810697	0.113929	0.154571		100	0.184338	0.124711	0.103491	0.0613171
100.2	0.0317381	0.0804038	0.113708	0.155246		100.2	0.183793	0.124856	0.103789	0.061007
100.4	0.0322481	0.0799461	0.113407	0.155748		100.4	0.183211	0.124962	0.10401	0.0608693
100.6	0.0326499	0.0795866	0.113083	0.156079		100.6	0.182758	0.12503	0.104162	0.0607065
100.8	0.0328833	0.0794431	0.112711	0.156247		100.8	0.182473	0.125145	0.104282	0.0604844
101	0.0329391	0.079427	0.112385	0.156283		101	0.182405	0.125328	0.104391	0.0602968
101.2	0.0328456	0.0796139	0.11228	0.156241		101.2	0.182553	0.12571	0.104419	0.0601124
101.4	0.0326471	0.0800348	0.112573	0.156199		101.4	0.18283	0.126258	0.104365	0.0599505
101.6	0.0324844	0.0806164	0.113189	0.15611		101.6	0.183198	0.126906	0.104283	0.0599033
101.8	0.0323912	0.0812474	0.114089	0.155924		101.8	0.183635	0.127536	0.104244	0.0600108
102	0.0324426	0.081868	0.115102	0.155702		102	0.183988	0.128106	0.104224	0.060129
102.2	0.0326754	0.08249	0.11615	0.155538		102.2	0.184299	0.128488	0.10426	0.0602241
102.4	0.0330268	0.0830012	0.117196	0.155428		102.4	0.184572	0.128728	0.104415	0.0602743
102.6	0.0334792	0.0833388	0.118274	0.155492		102.6	0.184743	0.128851	0.104682	0.0602609
102.8	0.0339342	0.0833913	0.119311	0.155674		102.8	0.184745	0.128919	0.105056	0.0602842
103	0.0343184	0.0832652	0.120263	0.155798		103	0.184741	0.128962	0.105448	0.0603619
103.2	0.0346154	0.0829519	0.121056	0.155934		103.2	0.184776	0.129078	0.105801	0.0604886
103.4	0.0349152	0.0825852	0.121645	0.155992		103.4	0.184808	0.129204	0.106065	0.0606687
103.6	0.0351695	0.0823225	0.122049	0.155966		103.6	0.184783	0.129291	0.106261	0.0609069
103.8	0.0352498	0.0821924	0.122322	0.155891		103.8	0.184842	0.129274	0.10637	0.0611488
104	0.0351393	0.0822028	0.122519	0.155983		104	0.184898	0.129125	0.106452	0.0613942
104.2	0.034856	0.0823621	0.122553	0.15613		104.2	0.18483	0.128897	0.106502	0.0616223
104.4	0.0343752	0.0826786	0.122449	0.156465		104.4	0.184742	0.128743	0.106523	0.0617572
104.6	0.0337629	0.0830071	0.122273	0.156942		104.6	0.184759	0.128711	0.106572	0.0619456
104.8	0.0332172	0.0833909	0.122103	0.157515		104.8	0.184829	0.128773	0.106577	0.0621271
105	0.0327624	0.083845	0.12193	0.158096		105	0.184969	0.128871	0.106542	0.0622446
105.2	0.0323343	0.0842979	0.121811	0.158594		105.2	0.18525	0.129021	0.106552	0.0622893
105.4	0.0319876	0.0846376	0.121741	0.158886		105.4	0.185581	0.129117	0.106687	0.0623881
105.6	0.0317184	0.0849662	0.121667	0.159051		105.6	0.185888	0.129078	0.106872	0.0625029
105.8	0.0315722	0.0853113	0.121578	0.159124		105.8	0.186153	0.128956	0.107134	0.0627095
106	0.031571	0.0855282	0.121449	0.159192		106	0.186372	0.128792	0.107467	0.0630017
106.2	0.031886	0.0856665	0.121221	0.159314		106.2	0.186558	0.128584	0.107806	0.0633114
106.4	0.0324216	0.0857607	0.120916	0.159503		106.4	0.186812	0.128362	0.108093	0.0635993
106.6	0.0331249	0.0858037	0.120617	0.159721		106.6	0.187227	0.128261	0.10823	0.0637578
106.8	0.0338882	0.0856953	0.120442	0.160139		106.8	0.187667	0.128269	0.108287	0.0637459
107	0.0346452	0.0855916	0.120465	0.160594		107	0.188155	0.128351	0.108259	0.0636322
107.2	0.0351629	0.0854553	0.120746	0.161196		107.2	0.188617	0.128477	0.108243	0.063563
107.4	0.0353708	0.0853165	0.121177	0.161911		107.4	0.189057	0.128622	0.108168	0.0634906
107.6	0.0353042	0.0852278	0.12161	0.162687		107.6	0.189347	0.128674	0.108118	0.0634718
107.8	0.0349703	0.0851941	0.121967	0.163344		107.8	0.189629	0.128621	0.10802	0.0634793
108	0.0344591	0.0851383	0.122284	0.163903		108	0.189947	0.128606	0.108044	0.063551
108.2	0.0340291	0.0850657	0.122613	0.164186		108.2	0.190282	0.128516	0.108171	0.0637364
108.4	0.0337578	0.0849814	0.123046	0.164015		108.4	0.190513	0.128336	0.108451	0.0639563
108.6	0.0335818	0.0849586	0.123637	0.163535		108.6	0.1907	0.128202	0.108856	0.0641398
108.8	0.0334246	0.085023	0.124426	0.162853		108.8	0.190775	0.128204	0.109395	0.0643142
109	0.0332531	0.0851632	0.125226	0.161987		109	0.190633	0.128207	0.109899	0.0645596
109.2	0.0329792	0.0853948	0.125968	0.161028		109.2	0.190399	0.128262	0.110373	0.0648002
109.4	0.0326771	0.0857275	0.126511	0.160229		109.4	0.190201	0.128434	0.110752	0.0650566
109.6	0.0324911	0.086106	0.1269	0.159616		109.6	0.190023	0.128637	0.111106	0.0653264
109.8	0.0325676	0.0865717	0.12704	0.159181		109.8	0.189911	0.128905	0.111383	0.0655358
110	0.0328709	0.087043	0.127064	0.159016		110	0.189875	0.129252	0.111577	0.0655778
110.2	0.0332783	0.0873974	0.127024	0.159108		110.2	0.189747	0.129662	0.111604	0.0654118
110.4	0.0337714	0.0875719	0.126932	0.159436		110.4	0.189432	0.130111	0.111542	0.065106
110.6	0.034218	0.08763	0.12667	0.159945		110.6	0.189104	0.130663	0.111324	0.0648044
110.8	0.0345686	0.0875427	0.126247	0.160753		110.8	0.188724	0.131303	0.110992	0.06457
111	0.0347506	0.0874454	0.125659	0.161794		111	0.188358	0.131913	0.110517	0.0643382
111.2	0.0347455	0.087421	0.124893	0.163066		111.2	0.188089	0.132524	0.110041	0.0641132
111.4	0.034606	0.0875314	0.124218	0.164459		111.4	0.188011	0.133127	0.109637	0.0639363
111.6	0.0343864	0.0876662	0.123746	0.165703		111.6	0.188006	0.133724	0.109396	0.0637335
111.8	0.0341975	0.087751	0.123615	0.1665		111.8	0.188081	0.134082	0.109223	0.0635003
112	0.0341308	0.0877449	0.123787	0.166859		112	0.188284	0.134328	0.10913	0.0632604
112.2	0.0342198	0.0876784	0.124179	0.166928		112.2	0.188635	0.134469	0.108995	0.0631221
112.4	0.0343042	0.0876617	0.124634	0.166631		112.4	0.189021	0.134469	0.108788	0.0630723
112.6	0.0344512	0.0876836	0.125049	0.166022		112.6	0.189441	0.134362	0.108504	0.0631693
112.8	0.0346304	0.0877404	0.125327	0.16539		112.8	0.190052	0.134286	0.108338	0.063388
113	0.0348744	0.0878282	0.125463	0.164877		113	0.19081	0.134175	0.108346	0.0636638
113.2	0.0352092	0.0880423	0.125572	0.164465		113.2	0.191653	0.133986	0.108637	0.0639264
113.4	0.0356327	0.0882238	0.125556	0.164309		113.4	0.19263	0.133848	0.109084	0.0641765
113.6	0.0360397	0.0882908	0.125476	0.164477		113.6	0.193671	0.133753	0.109578	0.0643647
113.8	0.0362758	0.0882227	0.125356	0.164812		113.8	0.194576	0.13375	0.110053	0.0644311
114	0.0363931	0.0881505	0.125178	0.165216		114	0.195342	0.133911	0.110483	0.0645432
114.2	0.0363723	0.0880867	0.124909	0.165692		114.2	0.196019	0.134355	0.110785	0.0646421
114.4	0.0363685	0.0881	0.124664	0.166241		114.4	0.196498	0.134933	0.111054	0.0646749
114.6	0.0363319	0.0882626	0.124482	0.166865		114.6	0.196713	0.135522	0.111365	0.0646258
114.8	0.0362562	0.0886027	0.124318	0.167643		114.8	0.196787	0.136128	0.111733	0.0645596
115	0.0361012	0.0889297	0.124307	0.168452		115	0.196768	0.136715	0.112091	0.0645377
115.2	0.0358858	0.0890828	0.124427	0.169088		115.2	0.196636	0.137114	0.112402	0.0645915
115.4	0.0355675	0.0890642	0.124656	0.169458		115.4	0.196423	0.13739	0.112607	0.0647981
115.6	0.0352128	0.0889392	0.124895	0.169644		115.6	0.196217	0.137667	0.112705	0.0651082
115.8	0.034878	0.0887848	0.125183	0.16957		115.8	0.19586	0.137848	0.112701	0.0655524
116	0.0345605	0.0886957	0.125509	0.169292		116	0.195319	0.137845	0.112573	0.0659608
116.2	0.0343118	0.0886641	0.125848	0.168954		116.2	0.194636	0.137703	0.112383	0.06631
116.4	0.0341914	0.0887034	0.126136	0.168742		116.4	0.193993	0.137398	0.112191	0.066518
116.6	0.0342073	0.0888384	0.126447	0.168637		116.6	0.193483	0.136919	0.112058	0.066535
116.8	0.0343492	0.0890149	0.126713	0.168644		116.8	0.193249	0.136313	0.111897	0.0664113
117	0.034536	0.0890282	0.126877	0.168782		117	0.19332	0.135751	0.111736	0.0661837
117.2	0.0347652	0.088909	0.126989	0.168929		117.2	0.193711	0.135319	0.111543	0.0658868
117.4	0.0349812	0.0887062	0.127163	0.168991		117.4	0.194348	0.134948	0.111346	0.0655245
117.6	0.0353174	0.0884608	0.127354	0.168991		117.6	0.195041	0.134591	0.111083	0.0653373
117.8	0.0358073	0.0882357	0.127627	0.169016		117.8	0.195704	0.134365	0.110847	0.0652645
118	0.0365923	0.0881861	0.12797	0.169029		118	0.196312	0.134218	0.110725	0.0653588
118.2	0.037515	0.0882778	0.128392	0.169142		118.2	0.196853	0.134175	0.110751	0.0655686
118.4	0.0384509	0.0884449	0.128771	0.169355		118.4	0.197327	0.134319	0.110889	0.0659887
118.6	0.0393182	0.0886097	0.129061	0.169638		118.6	0.197819	0.134724	0.111099	0.0664298
118.8	0.0401809	0.0887874	0.129204	0.169921		118.8	0.198254	0.135291	0.111407	0.0669055
119	0.0407796	0.0890028	0.129219	0.170266		119	0.198541	0.136024	0.111797	0.0673756
119.2	0.041152	0.0893479	0.129151	0.170602		119.2	0.198566	0.136741	0.112217	0.0678125
119.4	0.041365	0.0898358	0.129099	0.170975		119.4	0.198306	0.137318	0.112609	0.0681821
119.6	0.041394	0.0904215	0.129129	0.171333		119.6	0.197847	0.137663	0.112956	0.0685152
119.8	0.0411603	0.091105	0.129222	0.171781		119.8	0.197325	0.137774	0.113303	0.06865
120	0.0408128	0.0918305	0.129365	0.172292		120	0.19687	0.137735	0.113653	0.0685351
120.2	0.0404382	0.0924531	0.129501	0.172918		120.2	0.196628	0.137625	0.114023	0.0681401
120.4	0.0401093	0.0928208	0.129574	0.17352		120.4	0.19652	0.13748	0.114397	0.0675203
120.6	0.03974	0.0929147	0.129642	0.174088		120.6	0.196464	0.137264	0.114797	0.0667759
120.8	0.0393503	0.0927246	0.129692	0.174385		120.8	0.196526	0.137001	0.1151	0.0660761
121	0.0389522	0.0923747	0.129775	0.174435		121	0.196696	0.136668	0.115318	0.0654426
121.2	0.038611	0.091843	0.129849	0.174295		121.2	0.196861	0.136413	0.115529	0.0649954
121.4	0.038274	0.0913481	0.130008	0.174044		121.4	0.19712	0.136324	0.115824	0.0646971
121.6	0.0380256	0.090947	0.130162	0.173659		121.6	0.197543	0.136507	0.116187	0.0645046
121.8	0.0377817	0.0906205	0.130389	0.173265		121.8	0.198008	0.136889	0.116603	0.0643957
122	0.0375534	0.0903209	0.130531	0.172843		122	0.198451	0.137429	0.117036	0.0644644
122.2	0.0373881	0.090201	0.130605	0.17239		122.2	0.19888	0.138017	0.11743	0.0646416
122.4	0.0373711	0.0901132	0.130633	0.171896		122.4	0.199236	0.138669	0.117735	0.0650638
122.6	0.0374506	0.0900007	0.130656	0.171559		122.6	0.199527	0.139308	0.117931	0.0657683
122.8	0.0376956	0.0898926	0.130685	0.171343		122.8	0.199771	0.140008	0.118005	0.0666678
123	0.0381129	0.089772	0.130714	0.171345		123	0.19999	0.140699	0.117959	0.0676918
123.2	0.0385583	0.0896036	0.130783	0.171426		123.2	0.200263	0.141281	0.117818	0.0688237
123.4	0.0389073	0.0895148	0.130823	0.171762		123.4	0.200617	0.141693	0.117613	0.0697994
123.6	0.0391703	0.0896123	0.130903	0.172128		123.6	0.200967	0.141938	0.117364	0.0705108
123.8	0.0393462	0.0898405	0.130978	0.172632		123.8	0.201329	0.14197	0.117066	0.0709928
124	0.0394779	0.0901593	0.131193	0.173064		124	0.201608	0.141823	0.116768	0.071267
124.2	0.0395398	0.090608	0.13153	0.173516		124.2	0.201852	0.1416	0.116435	0.0713555
124.4	0.0396528	0.0910424	0.131933	0.173761		124.4	0.202183	0.141315	0.116014	0.0712797
124.6	0.0398454	0.0913308	0.132306	0.173864		124.6	0.202601	0.140978	0.115586	0.0710543
124.8	0.040052	0.091399	0.13269	0.17384		124.8	0.203139	0.140655	0.115257	0.0707379
125	0.0400826	0.0915048	0.133115	0.173773		125	0.203807	0.14033	0.115024	0.0703897
125.2	0.0399984	0.0916132	0.133559	0.173715		125.2	0.204519	0.140064	0.11489	0.0700446
125.4	0.039712	0.0917387	0.134071	0.173805		125.4	0.205095	0.139826	0.114975	0.0697663
125.6	0.0392299	0.091877	0.134619	0.174029		125.6	0.205459	0.139743	0.115238	0.0696321
125.8	0.0388252	0.0920875	0.135193	0.174275		125.8	0.205548	0.139808	0.11565	0.0696266
126	0.038713	0.0921449	0.135632	0.1746		126	0.205484	0.140107	0.116196	0.0697739
126.2	0.0388888	0.0921142	0.135879	0.174974		126.2	0.205323	0.140597	0.116939	0.0700845
126.4	0.0392926	0.0920992	0.135896	0.175305		126.4	0.205066	0.141369	0.117753	0.0704962
126.6	0.0397386	0.0921823	0.135681	0.175643		126.6	0.204827	0.142169	0.118627	0.0709637
126.8	0.0400032	0.0923886	0.135196	0.175941		126.8	0.204696	0.142929	0.119469	0.0714092
127	0.0401019	0.0928263	0.134548	0.176282		127	0.204667	0.143644	0.120221	0.0717733
127.2	0.0400589	0.0934301	0.133875	0.176669		127.2	0.204707	0.144295	0.120767	0.071929
127.4	0.0399212	0.0940124	0.133282	0.177096		127.4	0.204913	0.144859	0.121111	0.0718556
127.6	0.0399011	0.0945523	0.132852	0.177462		127.6	0.205278	0.145395	0.12133	0.0715881
127.8	0.0400512	0.0950713	0.13264	0.177797		127.8	0.205707	0.145808	0.121451	0.0712995
128	0.0402647	0.0953101	0.132633	0.177846		128	0.206132	0.146005	0.121405	0.0710159
128.2	0.0404498	0.0952296	0.132789	0.177536		128.2	0.206582	0.146017	0.121196	0.0708845
128.4	0.0405427	0.0950172	0.133085	0.177013		128.4	0.207091	0.145943	0.120833	0.0709569
128.6	0.0404542	0.0947797	0.133547	0.176422		128.6	0.207544	0.145828	0.120306	0.0711741
128.8	0.0401683	0.0944532	0.134071	0.175917		128.8	0.207943	0.145759	0.119715	0.0714389
129	0.0396443	0.0941099	0.134624	0.175653		129	0.208264	0.145695	0.119234	0.0717103
129.2	0.0391139	0.0938003	0.135118	0.175579		129.2	0.208385	0.14559	0.118903	0.071959
129.4	0.0387969	0.0934856	0.13551	0.17551		129.4	0.208286	0.145319	0.118825	0.0721098
129.6	0.0387193	0.093191	0.135799	0.175413		129.6	0.208003	0.144909	0.119007	0.0721685
129.8	0.0388233	0.0929424	0.136071	0.17524		129.8	0.207626	0.144459	0.119366	0.0721409
130	0.0391441	0.0927949	0.136301	0.175025		130	0.207209	0.144082	0.119799	0.0720805
130.2	0.0394802	0.092751	0.136473	0.174903		130.2	0.20697	0.143791	0.120267	0.0718824
130.4	0.0398282	0.0928004	0.136559	0.175009		130.4	0.206878	0.143682	0.120683	0.071638
130.6	0.0402743	0.0929405	0.136595	0.175364		130.6	0.207031	0.143703	0.120981	0.071388
130.8	0.0408488	0.0932174	0.136593	0.175877		130.8	0.207403	0.143774	0.121178	0.0710701
131	0.041518	0.09363	0.136647	0.176343		131	0.207942	0.143859	0.121348	0.0705187
131.2	0.0422668	0.0941706	0.136783	0.176718		131.2	0.20841	0.143914	0.121651	0.0700048
131.4	0.0428944	0.094769	0.137026	0.17692		131.4	0.20872	0.143855	0.122028	0.0696497
131.6	0.0433289	0.0952393	0.137327	0.176801		131.6	0.208956	0.143916	0.122334	0.0694875
131.8	0.0435795	0.0955755	0.137647	0.176454		131.8	0.209185	0.144137	0.122517	0.069597
132	0.0436642	0.0958366	0.137871	0.176202		132	0.209376	0.144562	0.12256	0.0700137
132.2	0.0435581	0.0961143	0.138016	0.176083		132.2	0.209515	0.145227	0.122484	0.0706101
132.4	0.0433711	0.0964196	0.138035	0.176254		132.4	0.209697	0.146045	0.122377	0.0712827
132.6	0.0431421	0.0967761	0.138035	0.176732		132.6	0.209872	0.146787	0.122378	0.071913
132.8	0.042935	0.0971642	0.138028	0.177339		132.8	0.209856	0.147372	0.122518	0.0724841
133	0.0428021	0.0975432	0.138175	0.177884		133	0.209698	0.147733	0.12279	0.0729918
133.2	0.0428178	0.0978424	0.138512	0.178348		133.2	0.209493	0.147872	0.123095	0.0733988
133.4	0.0428966	0.098071	0.138994	0.178627		133.4	0.209324	0.14792	0.123396	0.0737179
133.6	0.0430089	0.0983549	0.139458	0.178795		133.6	0.20921	0.14799	0.123689	0.0739908
133.8	0.0429649	0.0987596	0.139845	0.179106		133.8	0.20935	0.148109	0.123913	0.0740816
134	0.0427742	0.0992746	0.140148	0.17958		134	0.209653	0.14827	0.124104	0.0740335
134.2	0.0424563	0.0998451	0.140306	0.180125		134.2	0.210109	0.148399	0.124254	0.0738029
134.4	0.0421433	0.100501	0.140364	0.180567		134.4	0.210698	0.148462	0.124407	0.0733294
134.6	0.0417447	0.101112	0.14031	0.180825		134.6	0.211318	0.148391	0.124502	0.072598
134.8	0.0412773	0.101521	0.140202	0.180866		134.8	0.21183	0.148186	0.124615	0.0719011
135	0.0407004	0.101648	0.139938	0.18072		135	0.212304	0.147914	0.124659	0.0712601
135.2	0.0401363	0.101614	0.139647	0.180472		135.2	0.212764	0.147729	0.124605	0.0707288
135.4	0.0395279	0.101414	0.139358	0.180364		135.4	0.213074	0.147619	0.124379	0.0703486
135.6	0.0391149	0.101098	0.139077	0.180595		135.6	0.213202	0.147592	0.124029	0.0701815
135.8	0.0390041	0.100772	0.138803	0.180927		135.8	0.213133	0.147718	0.12366	0.0701788
136	0.0391926	0.100456	0.138671	0.18136		136	0.212992	0.147935	0.123333	0.0703863
136.2	0.0395255	0.100116	0.138701	0.181806		136.2	0.21282	0.148141	0.123034	0.0708222
136.4	0.0399829	0.0998164	0.138806	0.182151		136.4	0.212582	0.148255	0.122825	0.0714875
136.6	0.0405339	0.0995377	0.138974	0.182342		136.6	0.212406	0.148271	0.122789	0.0722326
136.8	0.0410975	0.0991854	0.139241	0.182401		136.8	0.212405	0.148204	0.12292	0.0729743
137	0.041623	0.0989137	0.139533	0.182331		137	0.212488	0.148082	0.123161	0.0735918
137.2	0.0421178	0.0988269	0.139774	0.182164		137.2	0.21263	0.148029	0.123542	0.0740197
137.4	0.0424788	0.098917	0.140031	0.181898		137.4	0.212904	0.148091	0.124038	0.0741897
137.6	0.0426004	0.0991273	0.140463	0.181482		137.6	0.213162	0.148317	0.124633	0.0743029
137.8	0.0426611	0.0995062	0.14097	0.181036		137.8	0.213328	0.148682	0.125256	0.0744076
138	0.0428026	0.0999956	0.141448	0.180591		138	0.213491	0.149206	0.125856	0.0746035
138.2	0.0428901	0.100397	0.141799	0.180255		138.2	0.213732	0.149755	0.126307	0.0748623
138.4	0.0430418	0.1007	0.142059	0.180212		138.4	0.214044	0.150344	0.126584	0.0750881
138.6	0.0433562	0.100995	0.14212	0.180498		138.6	0.214396	0.150942	0.12665	0.0750967
138.8	0.0437245	0.10129	0.142174	0.181122		138.8	0.214766	0.151505	0.126375	0.0749444
139	0.044005	0.101384	0.142223	0.181965		139	0.215082	0.151976	0.125884	0.074655
139.2	0.0442808	0.101401	0.142295	0.182934		139.2	0.215301	0.1524	0.125361	0.0743697
139.4	0.0444999	0.101409	0.142306	0.183706		139.4	0.2154	0.152809	0.12491	0.074301
139.6	0.044562	0.101364	0.142356	0.184306		139.6	0.215499	0.153152	0.124577	0.0745028
139.8	0.0445478	0.101256	0.142255	0.18472		139.8	0.215655	0.15341	0.124446	0.0748018
140	0.0444375	0.101199	0.142032	0.184923		140	0.215886	0.153551	0.124562	0.0750789
140.2	0.0442722	0.101019	0.14167	0.184913		140.2	0.216199	0.153585	0.124918	0.0753452
140.4	0.0440024	0.100649	0.1414	0.184795		140.4	0.216583	0.153441	0.125485	0.075583
140.6	0.0436557	0.100275	0.141175	0.184512		140.6	0.216973	0.1532	0.126136	0.0757479
140.8	0.0432233	0.0999852	0.141124	0.183921		140.8	0.217319	0.152984	0.126875	0.0758425
141	0.0427319	0.0998291	0.141334	0.183161		141	0.217627	0.152767	0.127584	0.0759771
141.2	0.0422337	0.0999378	0.141903	0.182446		141.2	0.217836	0.152474	0.128198	0.0761139
141.4	0.0419474	0.100345	0.142634	0.181884		141.4	0.217979	0.152267	0.128633	0.0761798
141.6	0.0418082	0.100891	0.143402	0.18157		141.6	0.218144	0.152231	0.128892	0.0761277
141.8	0.0416746	0.101483	0.144132	0.181605		141.8	0.218351	0.152267	0.128928	0.0759126
142	0.0416493	0.102194	0.144738	0.181927		142	0.218523	0.152375	0.12872	0.0754847
142.2	0.0418316	0.102881	0.145159	0.182298		142.2	0.218587	0.152577	0.128302	0.0749251
142.4	0.0419466	0.103457	0.14543	0.182694		142.4	0.218665	0.152778	0.127745	0.0744738
142.6	0.0419704	0.103883	0.145512	0.182989		142.6	0.218803	0.152819	0.127232	0.0742786
142.8	0.0420688	0.104295	0.145452	0.183283		142.8	0.218912	0.152776	0.126781	0.074396
143	0.0423374	0.104634	0.145324	0.183652		143	0.219018	0.152709	0.126497	0.0748125
143.2	0.0426409	0.104978	0.145205	0.184216		143.2	0.219259	0.152596	0.126436	0.0753235
143.4	0.0431177	0.105287	0.145046	0.1848		143.4	0.219586	0.15251	0.126557	0.0757226
143.6	0.043769	0.105571	0.144904	0.185529		143.6	0.219811	0.152559	0.1268	0.0760524
143.8	0.0445113	0.105642	0.144778	0.186392		143.8	0.219936	0.152717	0.127208	0.0764362
144	0.0450942	0.105502	0.144672	0.187265		144	0.219908	0.152967	0.127661	0.0768201
144.2	0.0455998	0.105229	0.144567	0.188049		144.2	0.219675	0.153346	0.128055	0.077136
144.4	0.046061	0.104924	0.144551	0.188759		144.4	0.219201	0.153642	0.128473	0.0772382
144.6	0.0464847	0.104662	0.1447	0.189401		144.6	0.218614	0.153706	0.128903	0.0771826
144.8	0.0467565	0.104553	0.145014	0.189844		144.8	0.218043	0.153541	0.129364	0.0769199
145	0.0468893	0.104525	0.145466	0.190082		145	0.217556	0.153381	0.129873	0.0765209
145.2	0.0467328	0.104532	0.146002	0.190139		145.2	0.217192	0.153304	0.130373	0.0761232
145.4	0.0462778	0.104554	0.146483	0.190076		145.4	0.217	0.153323	0.130753	0.0759451
145.6	0.0457263	0.104606	0.146862	0.189786		145.6	0.217106	0.15345	0.130962	0.0759355
145.8	0.0453077	0.104626	0.147121	0.189405		145.8	0.217524	0.153693	0.131014	0.0761576
146	0.0450008	0.104646	0.147246	0.189029		146	0.218297	0.15391	0.130985	0.0767137
146.2	0.0449094	0.104645	0.147276	0.188621		146.2	0.219347	0.154003	0.13093	0.0775732
146.4	0.0450894	0.104686	0.147327	0.188365		146.4	0.220518	0.154131	0.13091	0.0786055
146.6	0.0453511	0.1048	0.147502	0.188327		146.6	0.221737	0.154312	0.13097	0.0796423
146.8	0.0455128	0.104989	0.147698	0.188391		146.8	0.222897	0.154553	0.130991	0.080549
147	0.0456315	0.105325	0.147911	0.188544		147	0.223863	0.15496	0.130855	0.0811932
147.2	0.0457085	0.105822	0.14809	0.188896		147.2	0.224521	0.155535	0.130567	0.0816084
147.4	0.0456463	0.106397	0.148259	0.189219		147.4	0.224823	0.156203	0.130131	0.0818001
147.6	0.0454469	0.106958	0.148261	0.18937		147.6	0.224691	0.15687	0.129558	0.0818674
147.8	0.0452823	0.107561	0.148172	0.189505		147.8	0.224256	0.157459	0.128999	0.0817411
148	0.0451967	0.108033	0.148029	0.189509		148	0.223642	0.157812	0.128607	0.0813835
148.2	0.0450927	0.108341	0.14785	0.18935		148.2	0.22301	0.158002	0.128388	0.0809262
148.4	0.0448696	0.108503	0.147588	0.189143		148.4	0.222631	0.158055	0.128317	0.0804939
148.6	0.0446707	0.108583	0.147254	0.189081		148.6	0.222492	0.15804	0.128328	0.0800089
148.8	0.0444925	0.108578	0.146819	0.189065		148.8	0.22251	0.157953	0.128306	0.0796053
149	0.044399	0.108608	0.146223	0.189188		149	0.222671	0.157813	0.128261	0.0794018
149.2	0.0445301	0.108612	0.145574	0.189405		149.2	0.223035	0.157699	0.12829	0.0793153
149.4	0.0449485	0.108588	0.144929	0.189604		149.4	0.22335	0.157658	0.128455	0.0793008
149.6	0.0455545	0.108468	0.144412	0.189581		149.6	0.223567	0.157715	0.128779	0.079416
149.8	0.0462827	0.108379	0.144126	0.189338		149.8	0.223737	0.157857	0.129348	0.0796356
150	0.0470797	0.108329	0.144106	0.188988		150	0.223886	0.157986	0.130109	0.0798896
150.2	0.0477464	0.10847	0.144353	0.188517		150.2	0.223887	0.158	0.130895	0.0801038
150.4	0.0481548	0.108786	0.144802	0.18813		150.4	0.22382	0.157919	0.131525	0.080327
150.6	0.0483352	0.109399	0.145428	0.187973		150.6	0.223759	0.157744	0.132	0.0805215
150.8	0.0483805	0.110066	0.146192	0.187932		150.8	0.223625	0.157421	0.132348	0.0806746
151	0.0482858	0.110771	0.147047	0.187969		151	0.223318	0.157115	0.132649	0.0807687
151.2	0.0480971	0.111345	0.147849	0.188126		151.2	0.223016	0.156791	0.132922	0.0809144
151.4	0.0479245	0.111701	0.148606	0.188328		151.4	0.2228	0.156509	0.133198	0.0809855
151.6	0.0477614	0.111633	0.149244	0.188474		151.6	0.22268	0.156311	0.13343	0.0810056
151.8	0.0475462	0.111227	0.149667	0.188784		151.8	0.222744	0.156245	0.133559	0.081066
152	0.0472314	0.110499	0.149807	0.189252		152	0.222961	0.156187	0.133557	0.0813579
152.2	0.0469907	0.109572	0.149711	0.189754		152.2	0.223171	0.156125	0.133469	0.0816831
152.4	0.0468571	0.108581	0.149463	0.190165		152.4	0.223393	0.156077	0.133358	0.0820716
152.6	0.0467613	0.107649	0.1492	0.190549		152.6	0.223667	0.156147	0.133339	0.0825173
152.8	0.0467063	0.10684	0.149016	0.190791		152.8	0.223924	0.156377	0.133426	0.0828483
153	0.046736	0.106221	0.149056	0.190756		153	0.224153	0.156732	0.13358	0.0828689
153.2	0.0468111	0.105776	0.149311	0.190616		153.2	0.224471	0.157204	0.133797	0.082703
153.4	0.0469957	0.1055	0.14971	0.190506		153.4	0.224925	0.157705	0.134118	0.0824552
153.6	0.0472785	0.105338	0.150192	0.19049		153.6	0.225466	0.158104	0.134401	0.0821323
153.8	0.0474821	0.105365	0.150787	0.190636		153.8	0.226	0.158421	0.134584	0.0818129
154	0.0475456	0.105523	0.151446	0.191031		154	0.226581	0.158728	0.134626	0.081554
154.2	0.0475426	0.105819	0.152082	0.191574		154.2	0.227134	0.159063	0.134642	0.0813387
154.4	0.0473921	0.106291	0.152706	0.192221		154.4	0.227514	0.159325	0.134654	0.0811483
154.6	0.0471136	0.106977	0.153268	0.192927		154.6	0.227686	0.159584	0.134665	0.0809972
154.8	0.0467956	0.107677	0.153665	0.193497		154.8	0.227778	0.159823	0.134536	0.0808964
155	0.0466061	0.108397	0.153933	0.193894		155	0.227832	0.160149	0.134278	0.0808831
155.2	0.0464115	0.109143	0.154161	0.194084		155.2	0.227855	0.16049	0.133829	0.080957
155.4	0.046282	0.109795	0.154332	0.194072		155.4	0.227873	0.160867	0.133271	0.0810736
155.6	0.0461476	0.110344	0.154444	0.193694		155.6	0.227794	0.161137	0.132691	0.0811828
155.8	0.0460761	0.110933	0.154578	0.193057		155.8	0.227705	0.161288	0.13228	0.081151
156	0.0459345	0.111556	0.15475	0.192256		156	0.227641	0.161246	0.13206	0.0810155
156.2	0.0457165	0.112069	0.154898	0.191439		156.2	0.227634	0.161035	0.132076	0.0808549
156.4	0.0454193	0.112475	0.155019	0.190647		156.4	0.227641	0.160686	0.132245	0.0807404
156.6	0.0451747	0.112767	0.155064	0.189978		156.6	0.227823	0.160388	0.132597	0.080795
156.8	0.0450387	0.112844	0.154928	0.189554		156.8	0.228105	0.16021	0.133093	0.0811546
157	0.0450595	0.112661	0.154598	0.18934		157	0.228456	0.160107	0.133715	0.0817024
157.2	0.0452493	0.112312	0.154186	0.189366		157.2	0.228802	0.160094	0.134373	0.0823087
157.4	0.045621	0.111906	0.153703	0.189679		157.4	0.229143	0.160156	0.135104	0.082872
157.6	0.0461208	0.111425	0.153112	0.190281		157.6	0.229387	0.16034	0.135777	0.0833534
157.8	0.0465749	0.11093	0.152497	0.191059		157.8	0.229499	0.160624	0.136399	0.083702
158	0.0468444	0.110543	0.151963	0.192019		158	0.229469	0.160939	0.136895	0.0839284
158.2	0.0469999	0.110256	0.151518	0.193121		158.2	0.229328	0.161376	0.137243	0.0840305
158.4	0.0471252	0.11008	0.151158	0.194185		158.4	0.229138	0.16195	0.137316	0.0839519
158.6	0.0473249	0.110205	0.151078	0.195108		158.6	0.228949	0.162527	0.137192	0.083699
158.8	0.0474851	0.110592	0.151292	0.195719		158.8	0.228742	0.162986	0.136965	0.0832454
159	0.0477342	0.110964	0.151682	0.196022		159	0.228504	0.163452	0.136784	0.0826272
159.2	0.0480117	0.111296	0.152187	0.195903		159.2	0.228247	0.163792	0.136612	0.0819442
159.4	0.0482142	0.111541	0.15283	0.195487		159.4	0.228033	0.163969	0.136524	0.0813871
159.6	0.048272	0.111596	0.153538	0.194991		159.6	0.227878	0.163945	0.136549	0.0810421
159.8	0.048406	0.111398	0.154213	0.194615		159.8	0.227828	0.163829	0.136612	0.0810061
160	0.0485598	0.111189	0.154857	0.194301		160	0.227835	0.163701	0.136644	0.0813294
160.2	0.0487625	0.11107	0.155359	0.194047		160.2	0.227875	0.163641	0.13668	0.0819775
160.4	0.0490812	0.110987	0.155684	0.193936		160.4	0.227898	0.163664	0.136789	0.0827603
160.6	0.0494012	0.110894	0.155828	0.193946		160.6	0.227901	0.163787	0.136943	0.0835587
160.8	0.0497218	0.110832	0.155893	0.194171		160.8	0.227944	0.163982	0.137182	0.0842703
161	0.0500286	0.110849	0.155977	0.19463		161	0.228069	0.164137	0.137462	0.0848867
161.2	0.0502196	0.110873	0.156153	0.195313		161.2	0.22829	0.164248	0.137719	0.0853034
161.4	0.0501476	0.110902	0.156454	0.196094		161.4	0.228615	0.164326	0.137886	0.0856021
161.6	0.0499161	0.110957	0.156866	0.197066		161.6	0.22905	0.164311	0.138032	0.0858271
161.8	0.0495291	0.111061	0.157363	0.198115		161.8	0.229567	0.164257	0.138174	0.0860453
162	0.0490426	0.111192	0.157823	0.199112		162	0.230204	0.164057	0.138245	0.0860797
162.2	0.048486	0.111427	0.158323	0.199952		162.2	0.230908	0.163734	0.138347	0.0860849
162.4	0.0479768	0.11175	0.158775	0.200629		162.4	0.231648	0.1633	0.138535	0.0861097
162.6	0.0476219	0.112005	0.159134	0.200958		162.6	0.232374	0.162999	0.138762	0.0860806
162.8	0.0474651	0.112259	0.159251	0.200941		162.8	0.233109	0.162745	0.138903	0.085978
163	0.0475175	0.112547	0.159231	0.200689		163	0.233805	0.162588	0.139071	0.0858885
163.2	0.0477998	0.112891	0.158973	0.200418		163.2	0.23443	0.162595	0.139353	0.0858274
163.4	0.0482061	0.11315	0.158488	0.200114		163.4	0.234934	0.162878	0.139572	0.0858068
163.6	0.0485201	0.113368	0.157758	0.199785		163.6	0.235351	0.163333	0.139725	0.0858636
163.8	0.0486931	0.113426	0.156952	0.199469		163.8	0.235561	0.163924	0.139863	0.0859493
164	0.0489191	0.113358	0.156049	0.199167		164	0.235618	0.164678	0.139997	0.0860342
164.2	0.0491362	0.113114	0.155158	0.1989		164.2	0.235569	0.165447	0.139969	0.0861901
164.4	0.0494273	0.112895	0.154461	0.198706		164.4	0.23557	0.16608	0.139857	0.0863719
164.6	0.0498724	0.112715	0.15414	0.1986		164.6	0.235578	0.166508	0.139618	0.0866036
164.8	0.0503849	0.112578	0.154094	0.198541		164.8	0.235632	0.166782	0.139399	0.0868883
165	0.0507406	0.112357	0.154282	0.198604		165	0.235672	0.166923	0.139188	0.0873522
165.2	0.0509432	0.112058	0.154767	0.198834		165.2	0.235741	0.166904	0.139052	0.0877683
165.4	0.0509507	0.11175	0.155516	0.199194		165.4	0.235771	0.166802	0.138983	0.0879534
165.6	0.0508328	0.111628	0.156446	0.19965		165.6	0.235816	0.166603	0.138965	0.0879513
165.8	0.0507071	0.111801	0.157614	0.200163		165.8	0.235874	0.166384	0.138951	0.0879446
166	0.0505904	0.1123	0.158957	0.200646		166	0.236013	0.166116	0.138887	0.0878837
166.2	0.0504758	0.11298	0.160282	0.20096		166.2	0.236142	0.166068	0.138809	0.0877073
166.4	0.0504211	0.113763	0.161359	0.201118		166.4	0.236216	0.166165	0.138701	0.0876019
166.6	0.0503509	0.11452	0.162148	0.201151		166.6	0.236187	0.166346	0.138668	0.087513
166.8	0.0501762	0.115114	0.162519	0.201147		166.8	0.236066	0.166597	0.138687	0.0873907
167	0.0499883	0.115408	0.162483	0.201161		167	0.235726	0.16688	0.138792	0.0871835
167.2	0.0498571	0.115469	0.162033	0.201216		167.2	0.235296	0.167036	0.139	0.0869378
167.4	0.0498254	0.115376	0.161311	0.201258		167.4	0.23477	0.167055	0.139335	0.0866835
167.6	0.0499995	0.115223	0.160383	0.201276		167.6	0.234247	0.167034	0.139613	0.0865475
167.8	0.0503777	0.115145	0.159441	0.201343		167.8	0.233777	0.166986	0.139808	0.0865579
168	0.0508629	0.115198	0.158623	0.201413		168	0.233545	0.167046	0.139947	0.0867147
168.2	0.0513666	0.11542	0.157993	0.201509		168.2	0.233517	0.167158	0.140029	0.0870645
168.4	0.0516934	0.115779	0.157624	0.20154		168.4	0.233628	0.167399	0.140151	0.0875582
168.6	0.0518163	0.116176	0.157585	0.201626		168.6	0.233826	0.167759	0.14036	0.0880345
168.8	0.0518308	0.116584	0.157886	0.201661		168.8	0.234196	0.168198	0.140611	0.0883161
169	0.0518153	0.117081	0.15836	0.201635		169	0.23469	0.168699	0.14092	0.0883824
169.2	0.051857	0.117614	0.159058	0.201498		169.2	0.235287	0.169267	0.141246	0.0884382
169.4	0.0519501	0.118042	0.159919	0.201475		169.4	0.236032	0.169872	0.141502	0.0884331
169.6	0.052004	0.118417	0.160811	0.201456		169.6	0.236861	0.170438	0.141695	0.0883342
169.8	0.0519987	0.11863	0.161548	0.201453		169.8	0.237575	0.17096	0.141945	0.0881058
170	0.0519588	0.118671	0.16205	0.201449		170	0.23813	0.171318	0.142245	0.0878353
170.2	0.0519119	0.118625	0.162222	0.20149		170.2	0.238548	0.171489	0.142668	0.0873953
170.4	0.0519999	0.118567	0.16204	0.201556		170.4	0.238796	0.171511	0.143212	0.0869911
170.6	0.052273	0.118454	0.161536	0.201644		170.6	0.238862	0.171455	0.143963	0.0866052
170.8	0.0525984	0.118322	0.160859	0.201676		170.8	0.238903	0.171385	0.144758	0.08638
171	0.0529364	0.118161	0.160209	0.201655		171	0.238943	0.171281	0.145497	0.0863697
171.2	0.0532117	0.118007	0.159798	0.20169		171.2	0.238933	0.171182	0.146017	0.0866592
171.4	0.0534618	0.117948	0.159501	0.201778		171.4	0.23892	0.17111	0.146405	0.0870589
171.6	0.0536557	0.11792	0.159326	0.201946		171.6	0.238979	0.171076	0.146528	0.087711
171.8	0.0538383	0.118016	0.15924	0.202129		171.8	0.239049	0.171064	0.146388	0.0885751
172	0.0539924	0.118211	0.159386	0.202235		172	0.239051	0.171111	0.146033	0.0895394
172.2	0.0541152	0.118335	0.159597	0.202239		172.2	0.239094	0.171173	0.145515	0.0903602
172.4	0.0540455	0.118269	0.159929	0.202087		172.4	0.239208	0.17114	0.144748	0.0909574
172.6	0.0537317	0.118063	0.160236	0.201829		172.6	0.239284	0.171038	0.143835	0.0912011
172.8	0.0532021	0.117668	0.160617	0.201593		172.8	0.239211	0.170821	0.142898	0.0911339
173	0.0524393	0.117134	0.16095	0.201522		173	0.239077	0.170614	0.141979	0.0907602
173.2	0.0515431	0.116722	0.161293	0.201449		173.2	0.238804	0.170418	0.141226	0.0901645
173.4	0.0506389	0.116437	0.161746	0.201437		173.4	0.238413	0.170226	0.140747	0.089395
173.6	0.0498623	0.11632	0.162304	0.201381		173.6	0.237973	0.170078	0.140601	0.0886083
173.8	0.0493165	0.116379	0.162817	0.201329		173.8	0.237594	0.170045	0.140699	0.0878936
174	0.0489921	0.116533	0.163199	0.201338		174	0.237328	0.170118	0.140985	0.0873567
174.2	0.0488796	0.116597	0.163476	0.201519		174.2	0.23724	0.170317	0.141445	0.0869149
174.4	0.0490008	0.116628	0.163578	0.201754		174.4	0.237347	0.170635	0.142011	0.0866768
174.6	0.0493379	0.116609	0.163583	0.202117		174.6	0.237657	0.170947	0.142608	0.0865765
174.8	0.0497739	0.116591	0.163547	0.2026		174.8	0.23805	0.171234	0.143183	0.0866421
175	0.0503397	0.116571	0.163413	0.203203		175	0.238501	0.171462	0.143712	0.0868543
175.2	0.0510464	0.116636	0.163221	0.203837		175.2	0.238984	0.171632	0.144087	0.087321
175.4	0.0517603	0.116786	0.163042	0.204419		175.4	0.23947	0.171786	0.144319	0.0879294
175.6	0.0523523	0.11702	0.162905	0.204918		175.6	0.239925	0.17193	0.144397	0.0886737
175.8	0.0527192	0.11719	0.162701	0.205285		175.8	0.240447	0.172	0.144371	0.0893152
176	0.0528235	0.117455	0.162504	0.205425		176	0.240893	0.171982	0.144314	0.0897969
176.2	0.0526437	0.117864	0.162224	0.205333		176.2	0.241248	0.171962	0.144261	0.0901825
176.4	0.0522604	0.11833	0.1619	0.205141		176.4	0.241485	0.171999	0.144215	0.0905605
176.6	0.0518496	0.118803	0.161655	0.204903		176.6	0.241716	0.17216	0.144156	0.0909007
176.8	0.0515543	0.119367	0.161643	0.204668		176.8	0.24191	0.172386	0.144143	0.0913135
177	0.0513774	0.119898	0.161842	0.204487		177	0.242176	0.172655	0.144145	0.0917597
177.2	0.0513288	0.120286	0.162133	0.204408		177.2	0.242453	0.173005	0.144155	0.0921975
177.4	0.0514965	0.120525	0.162409	0.204566		177.4	0.242824	0.173515	0.144147	0.0925524
177.6	0.0517841	0.120649	0.162523	0.204947		177.6	0.243306	0.174095	0.144193	0.0927735
177.8	0.0522149	0.120592	0.162461	0.205475		177.8	0.243934	0.174755	0.14434	0.092787
178	0.0527862	0.120433	0.162211	0.206082		178	0.2447	0.175376	0.144555	0.0925973
178.2	0.0534181	0.120141	0.162037	0.206696		178.2	0.245594	0.175803	0.144776	0.0922554
178.4	0.0539517	0.119666	0.161963	0.207248		178.4	0.246503	0.175985	0.145011	0.0918572
178.6	0.0543768	0.118975	0.162037	0.207736		178.6	0.247288	0.175915	0.145298	0.0915133
178.8	0.0546866	0.118239	0.162218	0.208123		178.8	0.247967	0.175693	0.145663	0.0912515
179	0.0549078	0.117477	0.16253	0.208381		179	0.248416	0.175478	0.14603	0.0911514
179.2	0.0551045	0.116746	0.162853	0.208591		179.2	0.248657	0.175362	0.146406	0.0912159
179.4	0.0553623	0.116248	0.163254	0.208637		179.4	0.248661	0.175232	0.146716	0.0913225
179.6	0.0556627	0.116058	0.16373	0.208521		179.6	0.248412	0.175149	0.146976	0.0914834
179.8	0.0559894	0.116109	0.164211	0.208325		179.8	0.247944	0.175112	0.147037	0.0916794
180	0.0563383	0.116255	0.164742	0.208115		180	0.247384	0.175005	0.146974	0.0918571
180.2	0.0567197	0.116478	0.165399	0.207895		180.2	0.246799	0.174874	0.146845	0.0920038
180.4	0.0570302	0.11682	0.166147	0.207785		180.4	0.246244	0.174768	0.146704	0.0923459
180.6	0.0572357	0.11734	0.166942	0.207706		180.6	0.245787	0.174718	0.146472	0.0927265
180.8	0.0574112	0.117909	0.167774	0.207661		180.8	0.245407	0.174701	0.146197	0.093104
181	0.0575634	0.118592	0.168499	0.207665		181	0.245124	0.174851	0.14604	0.0934771
181.2	0.0576401	0.119407	0.168976	0.20768		181.2	0.244924	0.175025	0.145928	0.0938368
181.4	0.0576467	0.120258	0.169186	0.207626		181.4	0.244898	0.175218	0.145898	0.0940327
181.6	0.0575693	0.121008	0.169157	0.207669		181.6	0.245086	0.175398	0.145946	0.0941838
181.8	0.0573294	0.121624	0.169042	0.207713		181.8	0.245494	0.175594	0.14616	0.0943289
182	0.0568485	0.121973	0.168826	0.207775		182	0.246035	0.17583	0.146453	0.0944093
182.2	0.0562035	0.122121	0.16859	0.207746		182.2	0.24663	0.176188	0.14683	0.0944287
182.4	0.0554982	0.122098	0.168342	0.207677		182.4	0.247258	0.176693	0.147203	0.0943841
182.6	0.0548081	0.12196	0.168075	0.207493		182.6	0.247755	0.177179	0.147502	0.0942057
182.8	0.0541171	0.121687	0.167722	0.207223		182.8	0.248042	0.177468	0.14772	0.0939949
183	0.0534746	0.121378	0.167322	0.20694		183	0.248086	0.177437	0.147832	0.0937731
183.2	0.0528944	0.120962	0.166877	0.206856		183.2	0.247908	0.177059	0.147904	0.0934647
183.4	0.0525072	0.120469	0.166459	0.20687		183.4	0.247485	0.176401	0.147961	0.0930495
183.6	0.0523112	0.1199	0.166202	0.206813		183.6	0.246989	0.175656	0.148067	0.0926907
183.8	0.052303	0.119457	0.166162	0.206776		183.8	0.246392	0.175108	0.148144	0.0924285
184	0.052512	0.11924	0.166394	0.206823		184	0.245794	0.174766	0.148176	0.0923354
184.2	0.0529172	0.119208	0.166786	0.206896		184.2	0.245291	0.174718	0.148165	0.0923705
184.4	0.0533831	0.11927	0.16722	0.206993		184.4	0.245	0.174932	0.148189	0.0925078
184.6	0.0538953	0.11954	0.16753	0.207285		184.6	0.244792	0.175422	0.148323	0.0926899
184.8	0.0544042	0.120043	0.167745	0.207728		184.8	0.244725	0.175992	0.148487	0.0929233
185	0.0548889	0.120755	0.167898	0.208195		185	0.244894	0.17663	0.148726	0.0931678
185.2	0.0553437	0.12153	0.168078	0.20867		185.2	0.245275	0.177315	0.149006	0.0934937
185.4	0.0558065	0.122244	0.168322	0.209067		185.4	0.24572	0.177928	0.149343	0.0937686
185.6	0.0560845	0.12273	0.168614	0.209251		185.6	0.246237	0.178446	0.149687	0.0938854
185.8	0.0562289	0.122995	0.168859	0.209181		185.8	0.246828	0.178876	0.15002	0.0937807
186	0.0561275	0.123025	0.169011	0.208817		186	0.247405	0.179142	0.150289	0.0934796
186.2	0.0558173	0.122917	0.168994	0.208239		186.2	0.247954	0.179073	0.150515	0.0930608
186.4	0.0553413	0.12267	0.168793	0.207531		186.4	0.248483	0.17879	0.150679	0.0928322
186.6	0.0549556	0.122332	0.168505	0.206941		186.6	0.248983	0.178313	0.150691	0.0928266
186.8	0.0548328	0.121902	0.168199	0.206504		186.8	0.249402	0.177787	0.150598	0.0929824
187	0.0551241	0.121417	0.167934	0.206186		187	0.249667	0.177429	0.150435	0.0933185
187.2	0.0556772	0.120987	0.167731	0.205843		187.2	0.249731	0.17739	0.150163	0.0937994
187.4	0.0564433	0.120751	0.167646	0.205652		187.4	0.249624	0.177613	0.149766	0.0942097
187.6	0.0573383	0.120722	0.167641	0.205629		187.6	0.249498	0.17801	0.149422	0.0945341
187.8	0.058098	0.120918	0.167678	0.205902		187.8	0.249393	0.178508	0.149255	0.0948092
188	0.0585796	0.121298	0.167795	0.206363		188	0.249323	0.178931	0.149241	0.0949668
188.2	0.0588427	0.121839	0.168032	0.207138		188.2	0.249143	0.179184	0.14938	0.0949962
188.4	0.058894	0.122506	0.1684	0.208048		188.4	0.248825	0.179208	0.149658	0.0950679
188.6	0.0588312	0.123208	0.168873	0.208895		188.6	0.248354	0.178959	0.150006	0.095154
188.8	0.0586746	0.123788	0.169381	0.209521		188.8	0.247761	0.178444	0.150373	0.0952766
189	0.0583898	0.124258	0.169775	0.210062		189	0.247052	0.177827	0.150748	0.0953937
189.2	0.0578366	0.124584	0.170062	0.210481		189.2	0.246506	0.177273	0.151122	0.0954624
189.4	0.0571258	0.124774	0.170236	0.210855		189.4	0.246217	0.176932	0.151417	0.0955011
189.6	0.0562377	0.124859	0.170379	0.211122		189.6	0.246217	0.176833	0.151656	0.0955284
189.8	0.055375	0.124809	0.170511	0.21138		189.8	0.246509	0.176904	0.151776	0.0955931
190	0.0547472	0.124595	0.17066	0.211587		190	0.247009	0.177154	0.151834	0.0957309
190.2	0.0545621	0.124227	0.170817	0.211784		190.2	0.247525	0.177509	0.151815	0.0959488
190.4	0.0546887	0.12377	0.170905	0.212057		190.4	0.247955	0.177933	0.151818	0.0961457
190.6	0.0550925	0.123429	0.170865	0.212418		190.6	0.248258	0.178504	0.151817	0.0962667
190.8	0.0555954	0.123283	0.170665	0.212766		190.8	0.248485	0.179175	0.151853	0.0962678
191	0.0561851	0.123307	0.170421	0.213129		191	0.24887	0.179796	0.151982	0.0961301
191.2	0.0567353	0.123602	0.170268	0.213473		191.2	0.249411	0.180255	0.152241	0.0959933
191.4	0.0572493	0.124065	0.170296	0.213652		191.4	0.249954	0.180566	0.152556	0.0958246
191.6	0.0576285	0.124467	0.170487	0.213636		191.6	0.250459	0.180765	0.152835	0.0957447
191.8	0.0579157	0.124839	0.170856	0.213602		191.8	0.250875	0.180967	0.153045	0.0956577
192	0.0580902	0.125204	0.171319	0.213556		192	0.251126	0.181151	0.153163	0.0955875
192.2	0.0582325	0.125547	0.171693	0.213456		192.2	0.251357	0.181303	0.153179	0.0954201
192.4	0.0583374	0.125946	0.171861	0.213309		192.4	0.251789	0.18138	0.153217	0.0952551
192.6	0.0584797	0.126372	0.171865	0.213314		192.6	0.252389	0.181406	0.15332	0.0950464
192.8	0.0587472	0.126565	0.171743	0.213278		192.8	0.253146	0.181278	0.153455	0.094817
193	0.0590688	0.126534	0.171527	0.213237		193	0.25397	0.181049	0.153573	0.0946723
193.2	0.0593521	0.126278	0.171289	0.213147		193.2	0.254725	0.180812	0.153725	0.0946357
193.4	0.0595849	0.125846	0.171078	0.213063		193.4	0.255292	0.180645	0.153767	0.0947237
193.6	0.0598383	0.125319	0.170862	0.212845		193.6	0.255588	0.180602	0.153762	0.0948783
193.8	0.0599717	0.124843	0.170702	0.21254		193.8	0.255575	0.180709	0.153763	0.0951961
194	0.0600509	0.124476	0.170551	0.212175		194	0.255304	0.180923	0.15378	0.0955961
194.2	0.0601021	0.12423	0.17038	0.211701		194.2	0.254903	0.181205	0.153779	0.0960225
194.4	0.0600423	0.123976	0.170237	0.211146		194.4	0.254448	0.181394	0.153815	0.0963922
194.6	0.059868	0.123808	0.170169	0.210535		194.6	0.254055	0.181467	0.153889	0.0967669
194.8	0.0596975	0.12387	0.170166	0.209925		194.8	0.253695	0.181476	0.153929	0.0970876
195	0.0594472	0.124071	0.170201	0.209369		195	0.253355	0.181595	0.153906	0.0972748
195.2	0.059017	0.124362	0.170262	0.209283		195.2	0.253025	0.18187	0.153776	0.0974032
195.4	0.058557	0.124809	0.170367	0.209646		195.4	0.252743	0.182316	0.153566	0.0973611
195.6	0.058138	0.125322	0.170528	0.210283		195.6	0.252581	0.182781	0.153306	0.0971155
195.8	0.0578669	0.125777	0.170721	0.211106		195.8	0.252695	0.18326	0.153109	0.0968055
196	0.0577671	0.12612	0.171057	0.211984		196	0.253132	0.183589	0.153021	0.0966166
196.2	0.0579657	0.126358	0.171579	0.212722		196.2	0.253738	0.183805	0.153041	0.0964904
196.4	0.0583257	0.126581	0.172174	0.213205		196.4	0.254389	0.183914	0.153047	0.0964528
196.6	0.0586429	0.126853	0.172811	0.21365		196.6	0.254943	0.184061	0.153059	0.0965818
196.8	0.0588793	0.127203	0.173507	0.213948		196.8	0.255232	0.18425	0.153077	0.0969139
197	0.0590784	0.127641	0.174247	0.214109		197	0.255251	0.184492	0.153066	0.097302
197.2	0.0592624	0.128121	0.175018	0.214022		197.2	0.255106	0.184767	0.153088	0.0976755
197.4	0.0594765	0.128488	0.175852	0.213792		197.4	0.254832	0.18502	0.15322	0.0981642
197.6	0.0598591	0.128699	0.176634	0.213407		197.6	0.254467	0.185066	0.153404	0.0986995
197.8	0.0603603	0.128784	0.177257	0.213081		197.8	0.254161	0.184871	0.153702	0.0990903
198	0.0610032	0.128832	0.177642	0.212912		198	0.253945	0.184517	0.154146	0.0992395
198.2	0.061719	0.128963	0.177707	0.212934		198.2	0.253848	0.184034	0.154719	0.0991616
198.4	0.0623351	0.129213	0.177499	0.213155		198.4	0.253894	0.183476	0.155389	0.0988645
198.6	0.06268	0.129474	0.177213	0.21362		198.6	0.254126	0.183031	0.156108	0.0985473
198.8	0.0626879	0.129643	0.176983	0.214307		198.8	0.25441	0.182718	0.156736	0.0983807
199	0.0624284	0.129666	0.17684	0.214891		199	0.254719	0.182563	0.157209	0.0984422
199.2	0.0619623	0.129436	0.176858	0.215252		199.2	0.255068	0.182543	0.15751	0.098813
199.4	0.0614401	0.128972	0.177038	0.215541		199.4	0.255512	0.182778	0.157683	0.0994726
199.6	0.0608011	0.128485	0.177272	0.215768		199.6	0.256006	0.18315	0.157699	0.100204
199.8	0.0601597	0.128177	0.177503	0.215884		199.8	0.256497	0.183693	0.157639	0.100755
200	0.0594362	0.128097	0.177709	0.216063		200	0.256935	0.184318	0.157493	0.10114
200.2	0.0587618	0.128118	0.177813	0.216291		200.2	0.257169	0.184961	0.15734	0.101326
200.4	0.0582882	0.128225	0.177772	0.21632		200.4	0.257276	0.185498	0.15719	0.1013
200.6	0.0581555	0.128372	0.177605	0.216174		200.6	0.257325	0.18599	0.157145	0.101044
200.8	0.0582743	0.128496	0.177256	0.215938		200.8	0.257361	0.186412	0.157194	0.100651
201	0.0586261	0.128472	0.176742	0.21572		201	0.257418	0.186637	0.15732	0.100173
201.2	0.0591919	0.128442	0.176077	0.215672		201.2	0.257638	0.186681	0.157529	0.0995662
201.4	0.0600109	0.128464	0.175365	0.215918		201.4	0.257978	0.186588	0.157849	0.0988658
201.6	0.061039	0.128462	0.17465	0.216364		201.6	0.258335	0.186387	0.158204	0.0982044
201.8	0.0621143	0.128474	0.174056	0.216888		201.8	0.258748	0.186093	0.158514	0.09754
202	0.0631191	0.128513	0.173703	0.217371		202	0.259108	0.185909	0.15886	0.0970015
202.2	0.0639664	0.128514	0.173685	0.217747		202.2	0.259309	0.185846	0.159183	0.0967448
202.4	0.0644787	0.128493	0.173875	0.217869		202.4	0.259238	0.185797	0.159341	0.0966827
202.6	0.0646876	0.128473	0.174172	0.217808		202.6	0.259021	0.185745	0.159314	0.0967149
202.8	0.0646968	0.128378	0.174565	0.217693		202.8	0.258766	0.185697	0.15922	0.0968708
203	0.0645486	0.128338	0.175004	0.217666		203	0.258535	0.185733	0.159067	0.0970309
203.2	0.0642064	0.128421	0.175442	0.217705		203.2	0.258418	0.185782	0.158858	0.0971551
203.4	0.0637874	0.128537	0.175908	0.217921		203.4	0.258464	0.185955	0.158715	0.0973366
203.6	0.0633631	0.128684	0.176361	0.218249		203.6	0.258693	0.186236	0.15863	0.097683
203.8	0.0630029	0.12888	0.17676	0.21855		203.8	0.259004	0.186584	0.158522	0.098171
204	0.0627429	0.129137	0.177055	0.218752		204	0.25948	0.186821	0.158408	0.0987584
204.2	0.0624813	0.129414	0.17724	0.218905		204.2	0.259983	0.187045	0.158325	0.0993764
204.4	0.0620812	0.129669	0.177262	0.219099		204.4	0.260505	0.187296	0.158311	0.0999283
204.6	0.0615655	0.129888	0.177256	0.219241		204.6	0.261016	0.187519	0.158351	0.100301
204.8	0.0609909	0.130107	0.177129	0.219315		204.8	0.261517	0.187772	0.158511	0.100582
205	0.0605674	0.130303	0.176983	0.219234		205	0.261888	0.188089	0.158712	0.100837
205.2	0.0604121	0.130431	0.176808	0.21906		205.2	0.262197	0.188478	0.158914	0.101065
205.4	0.060525	0.13058	0.176744	0.218739		205.4	0.262454	0.188862	0.159049	0.101151
205.6	0.0608309	0.130742	0.176726	0.218301		205.6	0.26258	0.189242	0.15924	0.101165
205.8	0.0612997	0.130981	0.176811	0.217932		205.8	0.262644	0.189471	0.159359	0.101046
206	0.0617815	0.131266	0.176886	0.217744		206	0.262775	0.189578	0.159389	0.100722
206.2	0.0622438	0.131546	0.177035	0.21784		206.2	0.26301	0.189577	0.15935	0.100169
206.4	0.0627497	0.131691	0.177254	0.218039		206.4	0.263323	0.189542	0.159279	0.0995131
206.6	0.0632674	0.131685	0.177657	0.218308		206.6	0.263653	0.189477	0.159119	0.0988623
206.8	0.0637487	0.131409	0.178206	0.218581		206.8	0.263991	0.189389	0.158899	0.0983322
207	0.0641699	0.130871	0.178875	0.218959		207	0.264275	0.189292	0.158649	0.0979674
207.2	0.0646065	0.130271	0.179547	0.219174		207.2	0.264468	0.189205	0.15836	0.0978879
207.4	0.0650113	0.129746	0.180175	0.219343		207.4	0.264471	0.188989	0.158019	0.0981112
207.6	0.0653463	0.129309	0.18058	0.219615		207.6	0.264388	0.18873	0.157784	0.0985382
207.8	0.0654805	0.128945	0.180809	0.219963		207.8	0.264142	0.188605	0.157767	0.0989886
208	0.065321	0.128801	0.180918	0.220288		208	0.263744	0.1886	0.15805	0.0994513
208.2	0.0649595	0.128873	0.181017	0.220592		208.2	0.263266	0.188617	0.158588	0.0998506
208.4	0.0644792	0.129116	0.181053	0.220796		208.4	0.262859	0.188801	0.159406	0.100274
208.6	0.064062	0.129479	0.181226	0.220831		208.6	0.262491	0.189065	0.160298	0.100676
208.8	0.0637615	0.129953	0.181448	0.220902		208.8	0.26213	0.189338	0.161121	0.10114
209	0.0636521	0.130426	0.181686	0.221014		209	0.261771	0.189587	0.161755	0.101607
209.2	0.0636222	0.130827	0.181808	0.221202		209.2	0.261496	0.189877	0.162213	0.102022
209.4	0.0636501	0.131195	0.181888	0.221623		209.4	0.26133	0.190173	0.162455	0.102184
209.6	0.0636818	0.131499	0.181807	0.222256		209.6	0.261285	0.190489	0.162539	0.102057
209.8	0.0637444	0.131632	0.181687	0.222803		209.8	0.261453	0.190707	0.162504	0.101639
210	0.0638949	0.13155	0.18159	0.223205		210	0.261872	0.190921	0.162378	0.101062
210.2	0.0640713	0.131227	0.181637	0.223584		210.2	0.262422	0.191029	0.162175	0.100528
210.4	0.0643132	0.130794	0.18174	0.223919		210.4	0.262978	0.191107	0.161879	0.100142
210.6	0.0646231	0.130343	0.181904	0.224133		210.6	0.263479	0.191137	0.161522	0.099912
210.8	0.0650153	0.13005	0.182074	0.224224		210.8	0.263826	0.191255	0.161176	0.0999263
211	0.0653931	0.129952	0.182226	0.224319		211	0.263972	0.191392	0.160868	0.100087
211.2	0.0657127	0.130169	0.182294	0.224446		211.2	0.264084	0.191638	0.160683	0.100191
211.4	0.0658717	0.130644	0.182376	0.224531		211.4	0.264215	0.191845	0.16063	0.100184
211.6	0.0658472	0.13134	0.18248	0.224591		211.6	0.264409	0.192033	0.160656	0.100213
211.8	0.0657783	0.132138	0.182682	0.224599		211.8	0.264686	0.192155	0.160689	0.100273
212	0.0656256	0.132962	0.182901	0.224365		212	0.264989	0.192157	0.160801	0.100369
212.2	0.0654262	0.13368	0.18315	0.223928		212.2	0.265155	0.191909	0.160884	0.100537
212.4	0.0652115	0.13424	0.183287	0.223431		212.4	0.265127	0.191523	0.16098	0.100828
212.6	0.0649653	0.134671	0.183362	0.222881		212.6	0.264989	0.191041	0.161118	0.101123
212.8	0.0645709	0.135014	0.18327	0.222416		212.8	0.2649	0.19053	0.161337	0.101277
213	0.0641872	0.135175	0.18306	0.222197		213	0.264864	0.190099	0.161611	0.101362
213.2	0.0640251	0.135161	0.182738	0.222124		213.2	0.264931	0.189872	0.161938	0.101514
213.4	0.0639931	0.134939	0.182422	0.222065		213.4	0.265175	0.189794	0.162276	0.101719
213.6	0.064171	0.13458	0.182082	0.222256		213.6	0.265495	0.189902	0.162619	0.102003
213.8	0.0645059	0.134139	0.181848	0.222671		213.8	0.265713	0.190124	0.162993	0.1025
214	0.0650259	0.133908	0.181828	0.223181		214	0.265806	0.190474	0.163341	0.103071
214.2	0.0655374	0.133866	0.182013	0.223726		214.2	0.265745	0.190875	0.163688	0.103505
214.4	0.0661264	0.134007	0.182396	0.224432		214.4	0.26554	0.191408	0.163994	0.103853
214.6	0.0667421	0.134321	0.182931	0.225161		214.6	0.265306	0.192	0.164194	0.104099
214.8	0.067354	0.134781	0.183469	0.225837		214.8	0.26522	0.192619	0.164246	0.104203
215	0.0678544	0.135022	0.183965	0.226525		215	0.265343	0.193191	0.164189	0.104249
215.2	0.068164	0.135041	0.184408	0.227102		215.2	0.265577	0.193702	0.164123	0.104368
215.4	0.0682334	0.134901	0.184828	0.227362		215.4	0.265885	0.193952	0.164066	0.104488
215.6	0.068017	0.134642	0.185119	0.227243		215.6	0.266208	0.193904	0.164132	0.104534
215.8	0.0676483	0.134253	0.185425	0.226894		215.8	0.266453	0.193682	0.164321	0.104528
216	0.0671828	0.13397	0.185643	0.226306		216	0.26664	0.193448	0.164602	0.104431
216.2	0.0667199	0.133831	0.185891	0.225696		216.2	0.266837	0.193275	0.164838	0.104233
216.4	0.0663077	0.133667	0.186053	0.22524		216.4	0.267054	0.193362	0.165042	0.104037
216.6	0.0660405	0.133317	0.186147	0.224939		216.6	0.267184	0.193747	0.165188	0.103964
216.8	0.0658907	0.132938	0.18608	0.224697		216.8	0.267257	0.194349	0.165315	0.103945
217	0.0657835	0.132598	0.185932	0.224469		217	0.267236	0.194935	0.165467	0.103964
217.2	0.0659143	0.132383	0.185568	0.22431		217.2	0.267152	0.195464	0.165618	0.104071
217.4	0.0662097	0.132535	0.185093	0.224144		217.4	0.266919	0.195804	0.165742	0.104263
217.6	0.0666165	0.133189	0.184649	0.224022		217.6	0.266636	0.195954	0.165756	0.104462
217.8	0.0670697	0.134086	0.184284	0.223959		217.8	0.26628	0.195914	0.165683	0.104684
218	0.0676092	0.135025	0.183999	0.224186		218	0.265891	0.195759	0.165497	0.105015
218.2	0.0680172	0.13597	0.183823	0.224709		218.2	0.265578	0.195513	0.165235	0.1054
218.4	0.0682862	0.136754	0.18372	0.22546		218.4	0.265477	0.195296	0.16495	0.105778
218.6	0.068371	0.137235	0.183679	0.226308		218.6	0.265576	0.195099	0.164722	0.106059
218.8	0.0682293	0.137644	0.183645	0.227091		218.8	0.265835	0.19488	0.164536	0.106209
219	0.0678599	0.138025	0.183583	0.227585		219	0.266253	0.194652	0.164318	0.106229
219.2	0.067289	0.138306	0.183544	0.227655		219.2	0.266703	0.19456	0.164215	0.106045
219.4	0.0665945	0.138508	0.183575	0.227559		219.4	0.26711	0.194612	0.164231	0.105763
219.6	0.06589	0.138698	0.183746	0.227424		219.6	0.267447	0.194772	0.164402	0.10552
219.8	0.0653022	0.138735	0.184112	0.227484		219.8	0.267711	0.194916	0.16468	0.105397
220	0.0648513	0.138576	0.184629	0.227785		220	0.267921	0.195112	0.165128	0.105315
220.2	0.0645098	0.138319	0.185114	0.228252		220.2	0.268082	0.195168	0.16566	0.105281
220.4	0.0644214	0.137981	0.185529	0.228726		220.4	0.268228	0.195063	0.166237	0.105257
220.6	0.064533	0.137646	0.185832	0.229014		220.6	0.268389	0.194824	0.166769	0.10527
220.8	0.0648208	0.137397	0.185941	0.229122		220.8	0.268548	0.19464	0.167146	0.105325
221	0.0652089	0.137416	0.185874	0.229027		221	0.26857	0.194416	0.167421	0.105475
221.2	0.0657242	0.137514	0.185774	0.228735		221.2	0.268511	0.19427	0.167535	0.105726
221.4	0.0662509	0.137585	0.185639	0.22835		221.4	0.268373	0.194099	0.167578	0.106091
221.6	0.0667938	0.137615	0.185399	0.228325		221.6	0.268212	0.19387	0.167541	0.106506
221.8	0.0673076	0.137695	0.185189	0.228564		221.8	0.268212	0.193619	0.167528	0.106916
222	0.0677803	0.137689	0.185081	0.228874		222	0.268509	0.193498	0.167491	0.107303
222.2	0.0681826	0.137781	0.185112	0.229157		222.2	0.268938	0.193474	0.16751	0.107662
222.4	0.0684132	0.138038	0.185276	0.229356		222.4	0.269463	0.193539	0.167553	0.107961
222.6	0.0683797	0.138464	0.185622	0.229248		222.6	0.270054	0.193765	0.167636	0.108248
222.8	0.0681463	0.138932	0.186083	0.228997		222.8	0.27052	0.194159	0.167776	0.108558
223	0.0679011	0.139516	0.186502	0.22888		223	0.270773	0.194609	0.16787	0.108938
223.2	0.0678392	0.140042	0.186892	0.229023		223.2	0.270962	0.195007	0.167904	0.109281
223.4	0.0679737	0.140457	0.187155	0.229377		223.4	0.271131	0.195289	0.167817	0.109524
223.6	0.06832	0.140607	0.187343	0.229918		223.6	0.271252	0.195527	0.167668	0.109672
223.8	0.0688117	0.14061	0.187442	0.230367		223.8	0.271328	0.195639	0.167436	0.109707
224	0.0694342	0.140439	0.187542	0.23067		224	0.271367	0.195687	0.167184	0.109568
224.2	0.0699654	0.140309	0.187555	0.230773		224.2	0.27137	0.195745	0.166884	0.109376
224.4	0.0704519	0.140187	0.187544	0.230696		224.4	0.271328	0.195815	0.166589	0.109136
224.6	0.070867	0.140064	0.187383	0.230345		224.6	0.271274	0.195796	0.166282	0.108911
224.8	0.0711167	0.139682	0.187121	0.229777		224.8	0.271244	0.195706	0.165949	0.10874
225	0.0710917	0.139101	0.186805	0.22921		225	0.27133	0.195414	0.165693	0.108734
225.2	0.0708811	0.138324	0.186525	0.228855		225.2	0.271534	0.194929	0.165517	0.108814
225.4	0.070508	0.137544	0.186398	0.22865		225.4	0.271829	0.194445	0.165467	0.108962
225.6	0.06999	0.136835	0.186435	0.228595		225.6	0.272192	0.19401	0.165549	0.109135
225.8	0.0694999	0.136476	0.186558	0.22872		225.8	0.272609	0.193563	0.1658	0.109254
226	0.0690278	0.13633	0.186671	0.228893		226	0.273116	0.193229	0.166126	0.109243
226.2	0.0685335	0.136382	0.186781	0.229012		226.2	0.273711	0.19311	0.166483	0.109274
226.4	0.0680852	0.136489	0.186709	0.229139		226.4	0.27432	0.193249	0.166854	0.109401
226.6	0.0677509	0.136665	0.186502	0.229304		226.6	0.274882	0.193597	0.16722	0.109424
226.8	0.067503	0.136661	0.1863	0.229589		226.8	0.275386	0.194138	0.167636	0.109356
227	0.0673156	0.136583	0.186234	0.229961		227	0.275706	0.194746	0.168131	0.109233
227.2	0.0673294	0.136458	0.186294	0.230391		227.2	0.27577	0.195431	0.168676	0.10907
227.4	0.067462	0.136577	0.186544	0.230705		227.4	0.275617	0.195977	0.169187	0.10881
227.6	0.0676792	0.136916	0.186834	0.231004		227.6	0.275272	0.196462	0.169652	0.108532
227.8	0.0680118	0.137647	0.187039	0.231216		227.8	0.274795	0.19693	0.169999	0.108278
228	0.0684379	0.138613	0.187182	0.231193		228	0.27429	0.197429	0.170224	0.108063
228.2	0.0687003	0.139731	0.187281	0.230899		228.2	0.273745	0.197946	0.170351	0.107891
228.4	0.068707	0.140715	0.187415	0.2305		228.4	0.273151	0.19853	0.170397	0.10772
228.6	0.0685127	0.141569	0.187673	0.230017		228.6	0.272653	0.199086	0.170407	0.107611
228.8	0.0681425	0.142247	0.188044	0.229554		228.8	0.272312	0.199555	0.170384	0.107591
229	0.0676073	0.142882	0.188351	0.229177		229	0.2721	0.199954	0.170353	0.107672
229.2	0.0670621	0.143338	0.188476	0.228972		229.2	0.272146	0.200128	0.170374	0.107732
229.4	0.0666899	0.143709	0.188361	0.228854		229.4	0.272517	0.200153	0.170392	0.107835
229.6	0.0665202	0.143891	0.188021	0.228764		229.6	0.273125	0.200143	0.170323	0.108034
229.8	0.0664755	0.143871	0.18758	0.228647		229.8	0.273845	0.200138	0.1702	0.108305
230	0.0666912	0.143597	0.187117	0.228574		230	0.274674	0.20013	0.170039	0.108529
230.2	0.0671868	0.143123	0.18683	0.228586		230.2	0.275443	0.200098	0.169822	0.108687
230.4	0.067977	0.14235	0.186674	0.228754		230.4	0.276111	0.200014	0.16958	0.108849
230.6	0.0689737	0.141528	0.186632	0.229021		230.6	0.276643	0.199823	0.169371	0.108976
230.8	0.070204	0.140788	0.186586	0.229418		230.8	0.277007	0.199595	0.16919	0.109135
231	0.0714119	0.140224	0.186591	0.229775		231	0.277061	0.199282	0.169057	0.109372
231.2	0.0725026	0.13982	0.18648	0.230111		231.2	0.276811	0.199117	0.168996	0.109649
231.4	0.0734955	0.139617	0.186391	0.23037		231.4	0.276349	0.199109	0.169047	0.109947
231.6	0.0743757	0.139452	0.186457	0.230547		231.6	0.275762	0.199262	0.169191	0.110201
231.8	0.0749151	0.139226	0.186813	0.230562		231.8	0.275116	0.199512	0.169399	0.110314
232	0.075165	0.138838	0.187415	0.230545		232	0.27459	0.199861	0.169653	0.110234
232.2	0.075186	0.138412	0.188152	0.230382		232.2	0.274403	0.200149	0.170013	0.110132
232.4	0.0748448	0.138054	0.188878	0.230182		232.4	0.274517	0.200369	0.170469	0.110061
232.6	0.074079	0.137804	0.189487	0.230072		232.6	0.274737	0.200586	0.171011	0.110085
232.8	0.0731234	0.137547	0.189912	0.230183		232.8	0.274996	0.200863	0.171631	0.110219
233	0.0722445	0.137489	0.190096	0.230498		233	0.275324	0.201214	0.172202	0.110462
233.2	0.0715471	0.137633	0.190122	0.231116		233.2	0.275623	0.201589	0.172634	0.110711
233.4	0.0710935	0.13793	0.190158	0.232016		233.4	0.276013	0.201958	0.172998	0.11078
233.6	0.0709881	0.13838	0.19015	0.233013		233.6	0.276616	0.202183	0.173301	0.11075
233.8	0.0711658	0.139036	0.19012	0.233969		233.8	0.277422	0.202224	0.173481	0.110554
234	0.0714543	0.139804	0.190115	0.234841		234	0.278244	0.202107	0.173572	0.110292
234.2	0.071733	0.140586	0.190248	0.235511		234.2	0.278965	0.201882	0.173619	0.109953
234.4	0.071901	0.141374	0.190394	0.235906		234.4	0.279338	0.201584	0.173622	0.109714
234.6	0.0719086	0.141997	0.190624	0.235985		234.6	0.27927	0.201296	0.173617	0.109557
234.8	0.0717741	0.142424	0.190885	0.235796		234.8	0.278936	0.201044	0.1736	0.109432
235	0.0716022	0.142446	0.191228	0.235302		235	0.278562	0.200828	0.17357	0.109298
235.2	0.0713908	0.142168	0.191595	0.234638		235.2	0.278237	0.200662	0.173402	0.10915
235.4	0.0711517	0.141639	0.192025	0.233878		235.4	0.278084	0.200539	0.173022	0.109034
235.6	0.0708667	0.141056	0.192461	0.233134		235.6	0.278233	0.200408	0.172487	0.108894
235.8	0.070504	0.140464	0.192772	0.232468		235.8	0.278541	0.200375	0.171939	0.108887
236	0.0699579	0.140017	0.193011	0.231989		236	0.278794	0.20048	0.171434	0.109097
236.2	0.0692528	0.139632	0.193164	0.231691		236.2	0.278893	0.200773	0.171019	0.109533
236.4	0.0685604	0.139269	0.193263	0.231515		236.4	0.278848	0.201197	0.170748	0.110062
236.6	0.0681427	0.139022	0.193351	0.231505		236.6	0.278726	0.201655	0.170605	0.110562
236.8	0.0680826	0.139051	0.193522	0.23161		236.8	0.278583	0.201969	0.170571	0.110983
237	0.0683233	0.139256	0.193643	0.231843		237	0.278592	0.202146	0.170637	0.111144
237.2	0.0687714	0.139631	0.193667	0.232059		237.2	0.278631	0.202097	0.170844	0.111147
237.4	0.0692462	0.140061	0.19372	0.232339		237.4	0.278632	0.201995	0.171119	0.110992
237.6	0.0695427	0.140433	0.193884	0.232759		237.6	0.278447	0.202024	0.171459	0.110845
237.8	0.069639	0.140534	0.19408	0.23323		237.8	0.278081	0.202218	0.171824	0.11074
238	0.0696352	0.140544	0.194258	0.233601		238	0.277541	0.20254	0.172227	0.11085
238.2	0.0696864	0.140531	0.194467	0.233961		238.2	0.277125	0.203036	0.172624	0.111117
238.4	0.0697694	0.140635	0.194584	0.234271		238.4	0.276966	0.203576	0.173033	0.111406
238.6	0.0698551	0.140792	0.194499	0.234517		238.6	0.277105	0.204104	0.173399	0.111671
238.8	0.0698721	0.141039	0.194277	0.234815		238.8	0.277541	0.204603	0.17364	0.111868
239	0.0697627	0.141269	0.19399	0.235188		239	0.278279	0.205021	0.1738	0.112009
239.2	0.0694113	0.141461	0.193623	0.235488		239.2	0.279149	0.205338	0.173973	0.112048
239.4	0.0689248	0.141541	0.193117	0.235638		239.4	0.280039	0.2056	0.174205	0.112063
239.6	0.0683492	0.141664	0.192656	0.235534		239.6	0.28091	0.205765	0.174483	0.112092
239.8	0.0678381	0.141888	0.192309	0.23524		239.8	0.281699	0.205844	0.174773	0.112132
240	0.0675109	0.142202	0.192161	0.234809		240	0.282305	0.205752	0.175082	0.112188
240.2	0.0675473	0.142535	0.192153	0.234343		240.2	0.282777	0.205443	0.175352	0.112196
240.4	0.0678733	0.142958	0.192222	0.233874		240.4	0.283114	0.204899	0.175525	0.112217
240.6	0.0684232	0.143258	0.192259	0.233537		240.6	0.283254	0.204229	0.175582	0.112194
240.8	0.0691132	0.143412	0.19231	0.233364		240.8	0.283119	0.203515	0.175628	0.112168
241	0.0698294	0.143414	0.192392	0.233446		241	0.28282	0.203043	0.175515	0.112047
241.2	0.0704712	0.14335	0.192597	0.233792		241.2	0.282458	0.202874	0.17525	0.111988
241.4	0.0711027	0.143141	0.192909	0.234361		241.4	0.282057	0.202884	0.174867	0.112006
241.6	0.0718606	0.143043	0.193268	0.235012		241.6	0.281838	0.202949	0.174436	0.112118
241.8	0.0726284	0.143098	0.193555	0.235704		241.8	0.281915	0.203019	0.173955	0.112284
242	0.0733741	0.143271	0.193827	0.236407		242	0.282125	0.202977	0.173574	0.112378
242.2	0.0739913	0.143408	0.194032	0.237052		242.2	0.282388	0.202845	0.173272	0.11229
242.4	0.0745105	0.143434	0.194318	0.237522		242.4	0.282741	0.202693	0.173078	0.112056
242.6	0.0748166	0.143325	0.194661	0.237781		242.6	0.28305	0.202635	0.173008	0.111761
242.8	0.0750472	0.143167	0.195162	0.237836		242.8	0.283301	0.20271	0.173065	0.111413
243	0.0751712	0.143035	0.195662	0.237643		243	0.283605	0.202988	0.173144	0.111156
243.2	0.075207	0.143116	0.196169	0.237286		243.2	0.283926	0.203408	0.173229	0.111162
243.4	0.0750979	0.143417	0.196566	0.236933		243.4	0.284197	0.203911	0.173307	0.111417
243.6	0.0748647	0.143704	0.196866	0.236589		243.6	0.28438	0.204356	0.173366	0.111867
243.8	0.0745302	0.143801	0.196975	0.23611		243.8	0.284421	0.204751	0.173406	0.112446
244	0.0740939	0.143828	0.196901	0.235565		244	0.284368	0.205028	0.173523	0.113131
244.2	0.0736173	0.143751	0.196653	0.235023		244.2	0.284251	0.205226	0.173759	0.113771
244.4	0.0731298	0.143616	0.196304	0.234565		244.4	0.28409	0.205477	0.174019	0.114345
244.6	0.072596	0.143419	0.195907	0.234161		244.6	0.283938	0.205884	0.174212	0.114713
244.8	0.0720745	0.143176	0.195488	0.233941		244.8	0.2838	0.206376	0.174352	0.115014
245	0.0716966	0.142792	0.194983	0.233804		245	0.283651	0.206799	0.174449	0.115155
245.2	0.0714875	0.142401	0.194474	0.233593		245.2	0.283599	0.207099	0.174468	0.115186
245.4	0.0713909	0.14202	0.19397	0.233285		245.4	0.283606	0.207188	0.174427	0.115048
245.6	0.0715081	0.14174	0.19364	0.233042		245.6	0.283637	0.207108	0.174346	0.114781
245.8	0.0718259	0.141615	0.193462	0.232755		245.8	0.28375	0.206942	0.17426	0.114405
246	0.0723491	0.141716	0.193592	0.232433		246	0.28396	0.206804	0.174162	0.114087
246.2	0.0729145	0.141946	0.193823	0.232249		246.2	0.284122	0.20671	0.174024	0.113763
246.4	0.0734536	0.142346	0.194209	0.232334		246.4	0.284327	0.206665	0.173857	0.113428
246.6	0.0738442	0.142829	0.194539	0.232604		246.6	0.28457	0.206677	0.173762	0.113208
246.8	0.0739467	0.143408	0.194859	0.233151		246.8	0.284882	0.206614	0.173818	0.113067
247	0.0737804	0.143889	0.195102	0.233948		247	0.28519	0.206548	0.174024	0.112864
247.2	0.0735006	0.14425	0.195376	0.234888		247.2	0.285511	0.206523	0.174384	0.112754
247.4	0.0732372	0.144466	0.195625	0.235758		247.4	0.285723	0.206575	0.175011	0.1128
247.6	0.0729584	0.144629	0.195894	0.236582		247.6	0.285888	0.206558	0.175843	0.112816
247.8	0.0727011	0.144679	0.196127	0.237224		247.8	0.285959	0.206544	0.176704	0.112843
248	0.0724449	0.144695	0.196371	0.237733		248	0.285902	0.206527	0.177468	0.112945
248.2	0.072241	0.144613	0.196636	0.238059		248.2	0.285761	0.206495	0.178168	0.112965
248.4	0.072168	0.144492	0.196833	0.238214		248.4	0.285645	0.206466	0.178689	0.112986
248.6	0.0722667	0.144462	0.196973	0.238129		248.6	0.285613	0.206428	0.178988	0.113094
248.8	0.0724962	0.144599	0.197157	0.237865		248.8	0.285676	0.206392	0.179105	0.11326
249	0.0728592	0.144781	0.197311	0.237494		249	0.285763	0.206259	0.17912	0.11346
249.2	0.0733312	0.144969	0.197455	0.237086		249.2	0.285877	0.206068	0.17903	0.113714
249.4	0.0738424	0.145238	0.197619	0.236587		249.4	0.285988	0.20577	0.178949	0.114074
249.6	0.0742539	0.145523	0.197823	0.236011		249.6	0.286096	0.205519	0.178944	0.114522
249.8	0.0743927	0.145708	0.197976	0.23551		249.8	0.286169	0.205311	0.179003	0.114861
250	0.0741946	0.145953	0.198139	0.235199		250	0.286324	0.205222	0.179099	0.115016
250.2	0.0737348	0.146319	0.198312	0.235217		250.2	0.286523	0.205281	0.179296	0.115054
250.4	0.0730405	0.146823	0.19851	0.235655		250.4	0.286785	0.205472	0.179525	0.114864
250.6	0.0724529	0.147279	0.198715	0.236356		250.6	0.287005	0.205727	0.179714	0.114438
250.8	0.0721699	0.147714	0.198892	0.237168		250.8	0.287222	0.206031	0.17993	0.113988
251	0.0722058	0.147939	0.199101	0.237925		251	0.287284	0.206334	0.180174	0.113524
251.2	0.0723971	0.147946	0.199275	0.238494		251.2	0.287265	0.206575	0.180315	0.11299
251.4	0.0726997	0.147723	0.199361	0.238763		251.4	0.28724	0.206836	0.180333	0.112493
251.6	0.072909	0.1475	0.199333	0.238928		251.6	0.287248	0.207129	0.180264	0.112126
251.8	0.0730423	0.147262	0.19929	0.239027		251.8	0.287288	0.207419	0.180056	0.111865
252	0.0731628	0.14713	0.199096	0.239117		252	0.287492	0.2077	0.179746	0.111851
252.2	0.073376	0.147103	0.198898	0.239228		252.2	0.287839	0.207996	0.179406	0.112117
252.4	0.0736696	0.146916	0.198825	0.239411		252.4	0.288218	0.208204	0.179107	0.112613
252.6	0.0741268	0.146461	0.198892	0.239671		252.6	0.288498	0.20825	0.17884	0.113291
252.8	0.0746875	0.145885	0.199067	0.239956		252.8	0.288691	0.20819	0.178613	0.114068
253	0.0752035	0.145314	0.199384	0.240129		253	0.288761	0.208038	0.178468	0.114909
253.2	0.0754832	0.144777	0.19977	0.240142		253.2	0.288797	0.207909	0.178462	0.115683
253.4	0.0755316	0.144482	0.20009	0.240097		253.4	0.288772	0.207898	0.178509	0.11627
253.6	0.0754784	0.144486	0.200259	0.240113		253.6	0.288763	0.207958	0.178529	0.116681
253.8	0.075483	0.144748	0.200347	0.24025		253.8	0.288689	0.208061	0.178547	0.117013
254	0.0756627	0.14521	0.200429	0.24046		254	0.288589	0.208199	0.178565	0.117204
254.2	0.0761207	0.145756	0.200571	0.240637		254.2	0.288396	0.208295	0.17856	0.117271
254.4	0.0767107	0.146308	0.200763	0.24071		254.4	0.288178	0.208394	0.178552	0.117295
254.6	0.0772287	0.1468	0.201047	0.240591		254.6	0.287925	0.208635	0.17859	0.117284
254.8	0.0775841	0.147268	0.201234	0.240159		254.8	0.287811	0.209051	0.178695	0.117239
255	0.0777074	0.147769	0.201282	0.239541		255	0.287874	0.209588	0.178834	0.117184
255.2	0.0775083	0.148417	0.201188	0.238885		255.2	0.288013	0.210191	0.178982	0.117233
255.4	0.077156	0.149125	0.20113	0.238243		255.4	0.288258	0.210783	0.179143	0.117337
255.6	0.0768227	0.149896	0.201078	0.237615		255.6	0.288737	0.21127	0.179359	0.117507
255.8	0.0764978	0.150474	0.201228	0.237104		255.8	0.289378	0.211642	0.179544	0.117734
256	0.0760998	0.150741	0.201642	0.236763		256	0.290072	0.211878	0.179652	0.118023
256.2	0.0757344	0.150709	0.202229	0.236652		256.2	0.290731	0.211986	0.17969	0.118239
256.4	0.0753756	0.150452	0.202862	0.236868		256.4	0.291331	0.21195	0.179688	0.118346
256.6	0.0749203	0.149928	0.203461	0.237291		256.6	0.291863	0.211808	0.179615	0.118357
256.8	0.0743439	0.149342	0.203912	0.237825		256.8	0.292407	0.211634	0.179471	0.118234
257	0.073896	0.148801	0.204121	0.238411		257	0.292861	0.211494	0.179237	0.118038
257.2	0.0736421	0.148217	0.204203	0.23908		257.2	0.293221	0.211351	0.178964	0.117811
257.4	0.0735967	0.14773	0.204211	0.239756		257.4	0.293426	0.211243	0.178696	0.11759
257.6	0.0736476	0.147477	0.204213	0.240506		257.6	0.293398	0.211181	0.17851	0.117299
257.8	0.0737473	0.147378	0.204206	0.241392		257.8	0.293073	0.211071	0.178471	0.117025
258	0.0737302	0.147383	0.204148	0.24237		258	0.292588	0.21103	0.178609	0.116863
258.2	0.0736442	0.147547	0.203934	0.2432		258.2	0.292182	0.211154	0.178886	0.116874
258.4	0.0735699	0.147778	0.203604	0.243741		258.4	0.29191	0.211412	0.179245	0.117007
258.6	0.0735826	0.148018	0.203329	0.244		258.6	0.291734	0.211736	0.17961	0.117286
258.8	0.0736961	0.148291	0.203079	0.244029		258.8	0.291618	0.212199	0.17996	0.117701
259	0.074004	0.148586	0.202892	0.243832		259	0.291622	0.212655	0.180298	0.118054
259.2	0.0743597	0.148959	0.20283	0.243562		259.2	0.291672	0.212994	0.180673	0.118321
259.4	0.074735	0.149276	0.202929	0.243319		259.4	0.291776	0.213202	0.181095	0.118539
259.6	0.0750846	0.149577	0.203046	0.24321		259.6	0.291953	0.213343	0.181499	0.118634
259.8	0.0755384	0.149802	0.203171	0.243239		259.8	0.292141	0.213393	0.181816	0.118575
260	0.0760466	0.150049	0.203252	0.243381		260	0.292385	0.213414	0.18199	0.118481
260.2	0.076645	0.150164	0.203296	0.243482		260.2	0.292723	0.21349	0.181903	0.118359
260.4	0.0772053	0.150266	0.203255	0.2436		260.4	0.293052	0.213693	0.181481	0.118138
260.6	0.0778156	0.150314	0.203192	0.243662		260.6	0.293239	0.21391	0.180876	0.117904
260.8	0.078391	0.150441	0.203232	0.243566		260.8	0.293301	0.21411	0.180304	0.117604
261	0.0789059	0.150519	0.203286	0.243413		261	0.293277	0.21424	0.179869	0.11721
261.2	0.0793085	0.150645	0.203195	0.243263		261.2	0.293118	0.214264	0.179645	0.116733
261.4	0.0796254	0.150769	0.202923	0.243088		261.4	0.29306	0.214173	0.179715	0.11634
261.6	0.0797984	0.150933	0.202564	0.242717		261.6	0.293269	0.21422	0.179989	0.116114
261.8	0.0798574	0.150999	0.202136	0.242206		261.8	0.293809	0.214495	0.180321	0.115981
262	0.0797917	0.150929	0.201781	0.241673		262	0.294438	0.214975	0.180691	0.115869
262.2	0.0795589	0.150759	0.201553	0.241143		262.2	0.295134	0.215523	0.181142	0.115812
262.4	0.0792222	0.150563	0.201394	0.24065		262.4	0.29576	0.216041	0.181677	0.115875
262.6	0.0788998	0.150304	0.20128	0.240325		262.6	0.296198	0.21629	0.18234	0.1159
262.8	0.0785567	0.150071	0.201215	0.24034		262.8	0.296468	0.216221	0.183131	0.11595
263	0.0783331	0.149914	0.201196	0.240514		263	0.29667	0.215845	0.18394	0.116082
263.2	0.0781835	0.149834	0.20124	0.240911		263.2	0.296765	0.21534	0.184578	0.116281
263.4	0.0781442	0.149768	0.201432	0.241415		263.4	0.296733	0.214812	0.184962	0.116484
263.6	0.0781852	0.149814	0.201647	0.241974		263.6	0.296732	0.21439	0.18507	0.116782
263.8	0.0783282	0.149852	0.201862	0.242536		263.8	0.296726	0.213995	0.184875	0.117172
264	0.0783834	0.149984	0.202045	0.243156		264	0.296607	0.213649	0.184486	0.117626
264.2	0.0784365	0.150176	0.202267	0.24365		264.2	0.296439	0.213206	0.184117	0.118089
264.4	0.0784339	0.150416	0.202504	0.244025		264.4	0.296378	0.212735	0.183868	0.118421
264.6	0.0783999	0.150544	0.202747	0.244494		264.6	0.296444	0.212237	0.18375	0.118632
264.8	0.0783091	0.150744	0.202969	0.244996		264.8	0.296628	0.211852	0.183692	0.118723
265	0.0782502	0.150903	0.203206	0.245545		265	0.297062	0.211698	0.183658	0.118756
265.2	0.0782624	0.150981	0.203488	0.246096		265.2	0.297598	0.212015	0.183507	0.118798
265.4	0.0783297	0.151026	0.203788	0.246815		265.4	0.297989	0.21263	0.183175	0.118946
265.6	0.0783549	0.151076	0.204078	0.247474		265.6	0.298203	0.213387	0.182651	0.119169
265.8	0.0784937	0.151111	0.20424	0.247912		265.8	0.298282	0.214038	0.182057	0.119542
266	0.0788035	0.151124	0.204328	0.248083		266	0.298171	0.214512	0.181501	0.120049
266.2	0.0792275	0.151145	0.204335	0.24821		266.2	0.297918	0.21466	0.18107	0.12056
266.4	0.0796163	0.15122	0.204333	0.248109		266.4	0.297642	0.214538	0.180835	0.12094
266.6	0.0800156	0.151401	0.20434	0.247762		266.6	0.297312	0.214218	0.180742	0.121233
266.8	0.080198	0.151626	0.204444	0.247305		266.8	0.296871	0.213875	0.180762	0.1214
267	0.0801007	0.151847	0.204545	0.246711		267	0.29633	0.213491	0.180767	0.121486
267.2	0.0798066	0.152076	0.204575	0.245919		267.2	0.295833	0.213152	0.1808	0.121573
267.4	0.0794508	0.152278	0.204462	0.245073		267.4	0.295406	0.212895	0.180826	0.121702
267.6	0.0789393	0.152417	0.204291	0.244367		267.6	0.295023	0.212848	0.181002	0.121739
267.8	0.0783395	0.152418	0.204102	0.243918		267.8	0.294835	0.212972	0.181286	0.121608
268	0.0776914	0.152289	0.204031	0.243814		268	0.294942	0.213299	0.181701	0.121237
268.2	0.0771264	0.152065	0.204142	0.244144		268.2	0.2952	0.21374	0.182145	0.120766
268.4	0.0766105	0.151785	0.204453	0.244722		268.4	0.2955	0.21436	0.182555	0.120232
268.6	0.0762201	0.151448	0.204843	0.245367		268.6	0.295813	0.215002	0.182891	0.119717
268.8	0.0760389	0.151204	0.205229	0.245934		268.8	0.296084	0.215635	0.183175	0.11934
269	0.0760636	0.151162	0.205538	0.246345		269	0.296232	0.216175	0.183394	0.119164
269.2	0.0761931	0.151217	0.205767	0.246459		269.2	0.296415	0.216648	0.183573	0.119058
269.4	0.0766375	0.151362	0.205939	0.246432		269.4	0.296627	0.216899	0.183855	0.119162
269.6	0.0773339	0.15155	0.206186	0.246315		269.6	0.296866	0.217066	0.18425	0.119515
269.8	0.0780953	0.151719	0.206546	0.245996		269.8	0.297072	0.217103	0.18474	0.120034
270	0.0787315	0.151882	0.206902	0.24545		270	0.297231	0.217035	0.185265	0.120579
270.2	0.0792014	0.152032	0.207167	0.244874		270.2	0.297284	0.216945	0.185783	0.121201
270.4	0.0792598	0.152095	0.207375	0.244332		270.4	0.297252	0.216896	0.186201	0.121837
270.6	0.0789649	0.152086	0.207446	0.243795		270.6	0.297207	0.216826	0.186476	0.122398
270.8	0.0784284	0.152031	0.207455	0.243448		270.8	0.297223	0.216835	0.186664	0.12282
271	0.0778077	0.151929	0.207499	0.243402		271	0.29734	0.216889	0.186864	0.123134
271.2	0.0770679	0.151856	0.207694	0.243651		271.2	0.297498	0.216916	0.18714	0.123307
271.4	0.0763186	0.151896	0.207961	0.24414		271.4	0.297676	0.216918	0.187398	0.123332
271.6	0.0755806	0.152025	0.208359	0.244785		271.6	0.29783	0.216959	0.187621	0.123237
271.8	0.0749586	0.152252	0.208776	0.245484		271.8	0.297933	0.216972	0.18778	0.123042
272	0.0744599	0.152598	0.209119	0.246073		272	0.298019	0.217005	0.187844	0.122735
272.2	0.0742294	0.153041	0.209235	0.246466		272.2	0.298144	0.216953	0.18779	0.12238
272.4	0.0742774	0.153578	0.2091	0.246634		272.4	0.298374	0.216875	0.187712	0.12202
272.6	0.0745604	0.154264	0.208711	0.246695		272.6	0.29864	0.216777	0.187629	0.121645
272.8	0.0751012	0.154997	0.208148	0.246764		272.8	0.298899	0.216718	0.187501	0.121341
273	0.0760274	0.155671	0.207506	0.246903		273	0.299088	0.216718	0.187365	0.121165
273.2	0.0771123	0.156195	0.206852	0.247043		273.2	0.299254	0.216895	0.187209	0.121136
273.4	0.0782456	0.156467	0.20624	0.247032		273.4	0.299359	0.217175	0.187083	0.121071
273.6	0.0793812	0.156451	0.205724	0.246938		273.6	0.299469	0.21754	0.186878	0.121001
273.8	0.0804237	0.156116	0.205314	0.24683		273.8	0.299623	0.217975	0.186739	0.120967
274	0.0811783	0.155565	0.205129	0.246762		274	0.299845	0.218384	0.186638	0.121034
274.2	0.0817144	0.154974	0.205185	0.246754		274.2	0.300029	0.218704	0.186646	0.121063
274.4	0.0819846	0.154449	0.205504	0.24697		274.4	0.300136	0.218964	0.186665	0.121179
274.6	0.0820999	0.154045	0.206054	0.247355		274.6	0.300189	0.219168	0.186833	0.121373
274.8	0.0820564	0.153832	0.206779	0.247761		274.8	0.300116	0.21937	0.187037	0.121601
275	0.0818899	0.153749	0.207488	0.248194		275	0.299876	0.219685	0.187326	0.121881
275.2	0.081631	0.153638	0.208138	0.248631		275.2	0.299611	0.220071	0.187608	0.122248
275.4	0.0813773	0.15346	0.208711	0.248965		275.4	0.299443	0.220466	0.187904	0.122643
275.6	0.081027	0.153253	0.209115	0.249163		275.6	0.299367	0.220832	0.188124	0.123138
275.8	0.0805976	0.153164	0.209348	0.249203		275.8	0.299428	0.221052	0.188306	0.123656
276	0.0801158	0.153312	0.209503	0.249054		276	0.299643	0.221084	0.188425	0.124056
276.2	0.0796319	0.153813	0.209574	0.248825		276.2	0.299896	0.221061	0.188525	0.124288
276.4	0.0791765	0.154582	0.209552	0.248594		276.4	0.300122	0.221033	0.18859	0.124409
276.6	0.0788114	0.155429	0.2095	0.248343		276.6	0.300323	0.221007	0.18869	0.124371
276.8	0.0785118	0.156239	0.209515	0.248077		276.8	0.300501	0.221087	0.188815	0.124346
277	0.0783629	0.156858	0.209618	0.247656		277	0.300653	0.221225	0.18892	0.124356
277.2	0.0783585	0.157232	0.20984	0.247059		277.2	0.300866	0.221297	0.188935	0.12443
277.4	0.0784067	0.157415	0.210103	0.246351		277.4	0.301105	0.221318	0.188908	0.124568
277.6	0.0785642	0.15755	0.21041	0.24567		277.6	0.301388	0.221322	0.188762	0.124732
277.8	0.0787522	0.15763	0.210644	0.245118		277.8	0.301638	0.221333	0.18852	0.124702
278	0.0789022	0.157686	0.21071	0.244821		278	0.301944	0.221401	0.188226	0.1246
278.2	0.0790598	0.157671	0.210619	0.244757		278.2	0.302295	0.221553	0.187961	0.124452
278.4	0.079282	0.157518	0.210412	0.244977		278.4	0.302683	0.221787	0.187772	0.124249
278.6	0.079478	0.157201	0.210052	0.245469		278.6	0.303021	0.222061	0.187819	0.124081
278.8	0.0797169	0.156726	0.209563	0.246082		278.8	0.303376	0.222293	0.188017	0.123984
279	0.079986	0.156233	0.209066	0.246765		279	0.303714	0.222489	0.188395	0.123784
279.2	0.0802211	0.155879	0.208597	0.247558		279.2	0.303978	0.222667	0.188878	0.123511
279.4	0.0804709	0.15577	0.208212	0.248317		279.4	0.304181	0.222833	0.189356	0.123146
279.6	0.0807971	0.155794	0.207998	0.248973		279.6	0.304308	0.223009	0.189674	0.122699
279.8	0.0810996	0.155992	0.207918	0.249717		279.8	0.304365	0.22316	0.18988	0.122353
280	0.0813448	0.156281	0.207873	0.250624		280	0.304387	0.223212	0.189896	0.122271
280.2	0.081524	0.156491	0.207844	0.251561		280.2	0.304365	0.223226	0.189781	0.122435
280.4	0.0815909	0.156666	0.207951	0.252473		280.4	0.304263	0.223187	0.189607	0.122852
280.6	0.0814995	0.156859	0.208168	0.253314		280.6	0.304122	0.223008	0.189447	0.123448
280.8	0.0812876	0.157081	0.208469	0.253993		280.8	0.303954	0.222754	0.189287	0.124068
281	0.0809991	0.157295	0.208874	0.254402		281	0.303707	0.222543	0.189014	0.124716
281.2	0.0806894	0.157515	0.209344	0.254583		281.2	0.303474	0.222335	0.188612	0.125366
281.4	0.0803816	0.157636	0.209818	0.254558		281.4	0.303377	0.222152	0.188158	0.125907
281.6	0.0801051	0.157698	0.210157	0.254399		281.6	0.303498	0.222062	0.187711	0.126418
281.8	0.0799502	0.157594	0.210431	0.254107		281.8	0.303767	0.222044	0.187299	0.126857
282	0.0798934	0.157352	0.210668	0.253777		282	0.304112	0.222122	0.187173	0.127122
282.2	0.0798965	0.157083	0.210794	0.25334		282.2	0.304459	0.222151	0.187381	0.127171
282.4	0.0799921	0.156907	0.210698	0.252687		282.4	0.304732	0.222146	0.187903	0.127022
282.6	0.0801719	0.15683	0.210531	0.251759		282.6	0.304895	0.2221	0.188629	0.126597
282.8	0.0803673	0.156849	0.210363	0.250646		282.8	0.304974	0.222031	0.189485	0.12607
283	0.0805209	0.156878	0.210144	0.249408		283	0.304968	0.221814	0.190314	0.125406
283.2	0.0807817	0.156949	0.209921	0.248274		283.2	0.304879	0.221549	0.191056	0.124713
283.4	0.0811229	0.157037	0.209772	0.247612		283.4	0.304805	0.221084	0.191601	0.124131
283.6	0.0815188	0.15705	0.209699	0.247486		283.6	0.304758	0.220549	0.191957	0.123649
283.8	0.0819803	0.156969	0.209633	0.2478		283.8	0.304613	0.220086	0.192208	0.123195
284	0.0825256	0.156857	0.209659	0.248505		284	0.304374	0.219791	0.192399	0.122847
284.2	0.0830056	0.15677	0.209802	0.249476		284.2	0.304077	0.219685	0.192496	0.122635
284.4	0.0833396	0.156717	0.210057	0.250478		284.4	0.303737	0.219906	0.192414	0.122527
284.6	0.0836019	0.156807	0.210451	0.251448		284.6	0.303433	0.220324	0.192079	0.122646
284.8	0.0837909	0.157011	0.211016	0.252392		284.8	0.303357	0.220773	0.191547	0.122944
285	0.0840116	0.157338	0.211666	0.253262		285	0.303646	0.221173	0.190905	0.123341
285.2	0.0841342	0.15762	0.212363	0.254065		285.2	0.304223	0.221588	0.190238	0.123802
285.4	0.0842187	0.157853	0.213005	0.254696		285.4	0.304994	0.221977	0.189639	0.124288
285.6	0.0841698	0.158092	0.213545	0.255188		285.6	0.305943	0.222321	0.189298	0.124673
285.8	0.083957	0.158278	0.213971	0.25544		285.8	0.306991	0.222549	0.189115	0.124918
286	0.0835493	0.158354	0.214338	0.255395		286	0.308041	0.222866	0.189132	0.125095
286.2	0.0829972	0.158337	0.214662	0.254942		286.2	0.309106	0.223161	0.189274	0.125168
286.4	0.0824157	0.15835	0.214987	0.254284		286.4	0.310126	0.223375	0.189594	0.125134
286.6	0.0818803	0.158276	0.21525	0.253315		286.6	0.310908	0.223456	0.18996	0.124898
286.8	0.0815743	0.158299	0.215418	0.252279		286.8	0.311418	0.223531	0.19039	0.124534
287	0.0814089	0.158375	0.21548	0.251452		287	0.311679	0.223481	0.190806	0.124023
287.2	0.0814933	0.158488	0.21542	0.250917		287.2	0.311651	0.223507	0.191294	0.123497
287.4	0.0817758	0.158569	0.215212	0.250605		287.4	0.311291	0.223735	0.191801	0.123047
287.6	0.0821774	0.158684	0.214925	0.25063		287.6	0.310777	0.224201	0.19234	0.122845
287.8	0.0825678	0.158809	0.214666	0.250888		287.8	0.310236	0.224773	0.192826	0.122912
288	0.0829609	0.158937	0.214467	0.251197		288	0.309638	0.22535	0.193135	0.123298
288.2	0.0832897	0.159192	0.214367	0.251524		288.2	0.309082	0.225691	0.193188	0.123937
288.4	0.0834866	0.159391	0.214364	0.251833		288.4	0.308686	0.225711	0.193026	0.124664
288.6	0.08365	0.159628	0.214363	0.25205		288.6	0.30844	0.225483	0.192731	0.125305
288.8	0.0836925	0.159866	0.21428	0.252224		288.8	0.308213	0.225164	0.192494	0.125878
289	0.0836674	0.160162	0.214068	0.252418		289	0.308041	0.224793	0.19239	0.126335
289.2	0.0836246	0.160249	0.21388	0.252786		289.2	0.307939	0.22447	0.192418	0.126634
289.4	0.0835778	0.160154	0.213796	0.253264		289.4	0.307891	0.224317	0.192463	0.126821
289.6	0.0834049	0.159946	0.213758	0.25389		289.6	0.307845	0.224424	0.192505	0.127026
289.8	0.0831874	0.159711	0.213748	0.254527		289.8	0.307753	0.224592	0.192463	0.127144
290	0.0830303	0.159385	0.213862	0.255079		290	0.307653	0.224816	0.192344	0.127215
290.2	0.0829061	0.159076	0.213991	0.255363		290.2	0.307567	0.225011	0.192198	0.12718
290.4	0.0827459	0.158994	0.214018	0.255636		290.4	0.307435	0.225211	0.192161	0.127069
290.6	0.0826319	0.159004	0.214041	0.255962		290.6	0.30722	0.225445	0.192265	0.126985
290.8	0.0826335	0.158981	0.214126	0.256225		290.8	0.306896	0.225838	0.192459	0.127079
291	0.0826552	0.158978	0.214307	0.256468		291	0.306464	0.226316	0.192641	0.127298
291.2	0.0826491	0.159036	0.214528	0.256714		291.2	0.305971	0.226834	0.192747	0.127661
291.4	0.0826555	0.158945	0.214886	0.256731		291.4	0.305581	0.227192	0.192716	0.128048
291.6	0.0826038	0.158812	0.215311	0.256457		291.6	0.305373	0.227259	0.192539	0.128302
291.8	0.0825114	0.158758	0.215715	0.256012		291.8	0.30553	0.227143	0.192236	0.128216
292	0.0823711	0.158813	0.215892	0.255484		292	0.306038	0.226934	0.191954	0.12787
292.2	0.0822806	0.15908	0.21584	0.254903		292.2	0.306677	0.226735	0.191798	0.127294
292.4	0.0822328	0.15962	0.215555	0.254432		292.4	0.307264	0.226582	0.19186	0.12676
292.6	0.0824453	0.160222	0.215129	0.254123		292.6	0.30781	0.226501	0.192002	0.126307
292.8	0.0828469	0.160776	0.21457	0.253946		292.8	0.308313	0.226427	0.192214	0.12602
293	0.0833897	0.161352	0.213912	0.253804		293	0.308821	0.226446	0.192475	0.12592
293.2	0.0839935	0.161891	0.213256	0.253915		293.2	0.30943	0.226571	0.192725	0.12601
293.4	0.0848657	0.162267	0.212799	0.254151		293.4	0.310173	0.226763	0.192939	0.126128
293.6	0.0857693	0.162384	0.212562	0.25428		293.6	0.311051	0.226957	0.193199	0.126349
293.8	0.0865804	0.16233	0.21252	0.254269		293.8	0.311939	0.227134	0.193498	0.126717
294	0.0872617	0.162098	0.212669	0.254189		294	0.312561	0.227299	0.193787	0.127101
294.2	0.0879349	0.161693	0.213036	0.254002		294.2	0.31289	0.227463	0.194093	0.127553
294.4	0.0883841	0.161258	0.21343	0.253655		294.4	0.312969	0.227645	0.194378	0.128098
294.6	0.0885903	0.160957	0.213914	0.253365		294.6	0.312842	0.227774	0.194545	0.128685
294.8	0.0885647	0.160766	0.214453	0.25321		294.8	0.31263	0.227831	0.194569	0.129281
295	0.0883978	0.160581	0.215067	0.25319		295	0.312604	0.227794	0.194485	0.129781
295.2	0.0880531	0.160444	0.215656	0.253176		295.2	0.312832	0.227669	0.194284	0.129974
295.4	0.0876688	0.160285	0.216192	0.253193		295.4	0.313311	0.227568	0.193948	0.12978
295.6	0.0872409	0.160104	0.216498	0.253258		295.6	0.313817	0.227487	0.193588	0.129317
295.8	0.0868321	0.159993	0.216674	0.253293		295.8	0.31409	0.227446	0.193304	0.12864
296	0.0864535	0.160083	0.216736	0.253303		296	0.314117	0.227369	0.193153	0.127875
296.2	0.0861811	0.160263	0.216654	0.25331		296.2	0.313927	0.227266	0.193132	0.127199
296.4	0.0859131	0.160581	0.216442	0.253442		296.4	0.31355	0.227079	0.193251	0.12671
296.6	0.0856863	0.160974	0.216171	0.253732		296.6	0.313121	0.226977	0.193469	0.126376
296.8	0.0855664	0.16134	0.215958	0.254178		296.8	0.312855	0.226893	0.193651	0.125994
297	0.0854986	0.161491	0.215843	0.254443		297	0.312662	0.226877	0.193743	0.12561
297.2	0.0852038	0.161459	0.215847	0.254422		297.2	0.312441	0.226884	0.193802	0.125333
297.4	0.0847525	0.161343	0.215958	0.254143		297.4	0.312176	0.226951	0.193865	0.125191
297.6	0.0842767	0.161347	0.216167	0.253784		297.6	0.311907	0.226921	0.194025	0.125066
297.8	0.0838429	0.161496	0.216283	0.253482		297.8	0.311703	0.226957	0.194387	0.125235
298	0.0833723	0.161819	0.216282	0.25342		298	0.311666	0.227064	0.194904	0.12572
298.2	0.0836621	0.161623	0.21639	0.253629		298.2	0.311824	0.227027	0.194684	0.125455
298.4	0.0835063	0.161774	0.216502	0.253846		298.4	0.312055	0.227118	0.195014	0.125799
298.6	0.0833756	0.161947	0.21662	0.254133		298.6	0.312397	0.22723	0.195376	0.126266
298.8	0.0832699	0.162144	0.216744	0.254489		298.8	0.312849	0.227363	0.195771	0.126857
299	0.0831893	0.162364	0.216873	0.254915		299	0.313412	0.227517	0.196198	0.12757
299.2	0.0831336	0.162608	0.217008	0.255411		299.2	0.314085	0.227693	0.196658	0.128407
299.4	0.0831031	0.162874	0.217148	0.255977		299.4	0.31487	0.227889	0.197149	0.129368
299.6	0.0830975	0.163164	0.217293	0.256612		299.6	0.315764	0.228106	0.197674	0.130451
299.8	0.083117	0.163478	0.217444	0.257316		299.8	0.316769	0.228345	0.198231	0.131658
300	0.083117	0.163478	0.217444	0.257316
300.2	0.0834692	0.163084	0.218281	0.256802		300	0.316769	0.228345	0.198231	0.131658
300.4	0.0838166	0.162684	0.218989	0.256329		300.2	0.318334	0.228383	0.198556	0.132912
300.6	0.0841593	0.162277	0.21957	0.255896		300.4	0.319734	0.228401	0.198833	0.13404
300.8	0.0844972	0.161865	0.220022	0.255502		300.6	0.32097	0.228399	0.19906	0.135042
301	0.0848304	0.161446	0.220347	0.25515		300.8	0.32204	0.228377	0.19924	0.135918
301.2	0.0851588	0.16102	0.220544	0.254837		301	0.322945	0.228333	0.19937	0.136667
301.4	0.0854826	0.160589	0.220612	0.254565		301.2	0.323685	0.22827	0.199452	0.137291
301.6	0.0858015	0.160151	0.220553	0.254332		301.4	0.324261	0.228186	0.199485	0.137788
301.8	0.0861158	0.159707	0.220366	0.25414		301.6	0.324671	0.228082	0.199469	0.138159
302	0.0861903	0.15902	0.219919	0.253423		301.8	0.324916	0.227957	0.199404	0.138404
302.2	0.0863296	0.158333	0.219204	0.253076		302	0.325146	0.227815	0.19894	0.138554
302.4	0.0866313	0.157736	0.218325	0.252939		302.2	0.325195	0.227678	0.198487	0.13855
302.6	0.0870173	0.157297	0.217494	0.252872		302.4	0.32493	0.227542	0.198096	0.13831
302.8	0.0874678	0.157067	0.216823	0.25294		302.6	0.324336	0.227243	0.197749	0.137832
303	0.0879534	0.157006	0.216426	0.253306		302.8	0.323422	0.226738	0.197506	0.137166
303.2	0.0884238	0.15708	0.21625	0.253856		303	0.322284	0.226186	0.197461	0.136623
303.4	0.088733	0.157235	0.216271	0.25451		303.2	0.321052	0.225757	0.197659	0.136196
303.6	0.088839	0.15745	0.216373	0.255258		303.4	0.320011	0.225553	0.198031	0.135791
303.8	0.088693	0.157678	0.216598	0.255931		303.6	0.319282	0.225551	0.198522	0.135483
304	0.0884187	0.157875	0.216842	0.256395		303.8	0.318747	0.225765	0.198983	0.135234
304.2	0.0880137	0.157975	0.217136	0.256707		304	0.318403	0.226068	0.199342	0.134924
304.4	0.0875471	0.157922	0.217472	0.256956		304.2	0.318214	0.226325	0.199621	0.134618
304.6	0.0870837	0.157797	0.217843	0.256977		304.4	0.318075	0.226381	0.199833	0.134556
304.8	0.0866749	0.157574	0.218104	0.256725		304.6	0.318018	0.226204	0.200015	0.134668
305	0.0862657	0.157286	0.218238	0.256223		304.8	0.318116	0.225938	0.200135	0.134928
305.2	0.0859989	0.156826	0.218137	0.255487		305	0.318435	0.225688	0.200155	0.13538
305.4	0.0858649	0.156317	0.217785	0.254692		305.2	0.319025	0.225428	0.199947	0.135954
305.6	0.0858925	0.155765	0.217316	0.253986		305.4	0.319853	0.225068	0.199637	0.136478
305.8	0.0860429	0.155368	0.216821	0.25338		305.6	0.320564	0.224726	0.199273	0.136841
306	0.0862594	0.155137	0.216304	0.252761		305.8	0.321085	0.224347	0.198854	0.137119
306.2	0.0863042	0.15516	0.215844	0.252192		306	0.321267	0.223891	0.198354	0.137211
306.4	0.0862626	0.15535	0.215524	0.251714		306.2	0.321066	0.223412	0.197888	0.137107
306.6	0.0860078	0.155604	0.215321	0.251409		306.4	0.320551	0.223003	0.197424	0.136893
306.8	0.0855019	0.155852	0.21522	0.251178		306.6	0.319941	0.222712	0.196913	0.136681
307	0.0848752	0.156084	0.215245	0.251084		306.8	0.319385	0.222585	0.196424	0.136307
307.2	0.0842221	0.156319	0.215399	0.25114		307	0.31902	0.222647	0.196066	0.135879
307.4	0.0836642	0.156465	0.21565	0.251372		307.2	0.318712	0.222847	0.195806	0.13547
307.6	0.0832116	0.156589	0.215879	0.251788		307.4	0.318356	0.223251	0.195578	0.135013
307.8	0.0828731	0.156633	0.215995	0.252468		307.6	0.318023	0.223766	0.195449	0.134511
308	0.082586	0.156574	0.215987	0.253264		307.8	0.317719	0.224275	0.195472	0.134154
308.2	0.0824473	0.156431	0.215768	0.253953		308	0.317432	0.224705	0.19549	0.133866
308.4	0.0823264	0.156233	0.215309	0.254435		308.2	0.317304	0.225033	0.195471	0.133635
308.6	0.0822703	0.155913	0.214726	0.254724		308.4	0.317421	0.225246	0.195374	0.133501
308.8	0.0823315	0.15544	0.214072	0.254855		308.6	0.317697	0.22521	0.195215	0.133466
309	0.0825348	0.154934	0.213447	0.255072		308.8	0.317996	0.224901	0.194988	0.133502
309.2	0.0828734	0.154408	0.212999	0.255391		309	0.318287	0.224372	0.194915	0.133659
309.4	0.0831937	0.154021	0.212756	0.255648		309.2	0.318558	0.223752	0.194945	0.133939
309.6	0.0834849	0.15382	0.212717	0.255732		309.4	0.318746	0.223034	0.195045	0.134401
309.8	0.0836464	0.153937	0.212931	0.255661		309.6	0.318797	0.222327	0.195053	0.134981
310	0.0837596	0.154286	0.213297	0.255359		309.8	0.318829	0.221735	0.195005	0.135462
310.2	0.0837222	0.154802	0.213802	0.254869		310	0.31894	0.221201	0.194778	0.135774
310.4	0.0836188	0.155407	0.214396	0.254205		310.2	0.319039	0.220762	0.194416	0.1358
310.6	0.0835104	0.15608	0.215034	0.253515		310.4	0.319157	0.220455	0.194073	0.135525
310.8	0.0833875	0.156619	0.215713	0.252842		310.6	0.319309	0.220381	0.193908	0.135136
311	0.0831992	0.156965	0.216488	0.25214		310.8	0.319385	0.220373	0.193809	0.134744
311.2	0.0828361	0.157182	0.217228	0.251411		311	0.31926	0.220515	0.193701	0.134344
311.4	0.082318	0.157317	0.217809	0.250831		311.2	0.319042	0.220796	0.1936	0.134043
311.6	0.0815974	0.157285	0.218168	0.250368		311.4	0.318715	0.221188	0.193441	0.133831
311.8	0.0808317	0.157076	0.218195	0.24998		311.6	0.318329	0.221554	0.193119	0.133487
312	0.080087	0.156704	0.217935	0.24976		311.8	0.317878	0.221907	0.192753	0.133051
312.2	0.0795126	0.156133	0.217534	0.249771		312	0.317492	0.222154	0.192448	0.132589
312.4	0.0791347	0.155399	0.217184	0.249915		312.2	0.317166	0.222188	0.192269	0.132102
312.6	0.0790927	0.154556	0.21699	0.250189		312.4	0.316969	0.222018	0.192184	0.131629
312.8	0.079274	0.153741	0.217076	0.250516		312.6	0.316878	0.22167	0.192276	0.131369
313	0.0795417	0.153069	0.217301	0.25074		312.8	0.316871	0.221311	0.192457	0.131283
313.2	0.0799956	0.152628	0.217485	0.250846		313	0.316801	0.22109	0.192655	0.131298
313.4	0.0805768	0.152396	0.217556	0.250966		313.2	0.316789	0.22095	0.192724	0.131413
313.6	0.0811311	0.152388	0.217402	0.250973		313.4	0.316796	0.220898	0.192792	0.13149
313.8	0.0815828	0.152564	0.217003	0.250977		313.6	0.316798	0.22093	0.192845	0.131385
314	0.0819266	0.152927	0.216442	0.250976		313.8	0.316765	0.221041	0.192961	0.131109
314.2	0.0821219	0.153414	0.215893	0.250961		314	0.316751	0.221118	0.19316	0.130743
314.4	0.0822393	0.15387	0.215431	0.250734		314.2	0.316602	0.221185	0.193463	0.130351
314.6	0.0822636	0.154293	0.215104	0.250457		314.4	0.316337	0.22122	0.193642	0.129977
314.8	0.0821524	0.15464	0.214825	0.250194		314.6	0.315928	0.221311	0.193639	0.129647
315	0.0819242	0.154843	0.214549	0.250073		314.8	0.31552	0.22141	0.193418	0.129449
315.2	0.0815938	0.154775	0.214249	0.250057		315	0.315065	0.221442	0.193023	0.129334
315.4	0.081202	0.154455	0.21387	0.250135		315.2	0.314635	0.221355	0.192514	0.129129
315.6	0.080938	0.153868	0.213424	0.250167		315.4	0.314246	0.22109	0.192032	0.128886
315.8	0.0808607	0.153073	0.213038	0.250025		315.6	0.314068	0.220726	0.191594	0.128643
316	0.0809982	0.152201	0.212813	0.249672		315.8	0.314029	0.220326	0.191238	0.128262
316.2	0.0813278	0.151339	0.212677	0.249168		316	0.314177	0.219915	0.190953	0.127805
316.4	0.0817393	0.15057	0.212596	0.248594		316.2	0.314384	0.219545	0.190779	0.127452
316.6	0.0820736	0.149955	0.212435	0.247957		316.4	0.314654	0.219385	0.190703	0.127205
316.8	0.0824419	0.149581	0.212234	0.247376		316.6	0.314927	0.219417	0.190649	0.127036
317	0.0827915	0.149325	0.212057	0.246928		316.8	0.315156	0.219498	0.190554	0.127021
317.2	0.0829579	0.14932	0.211955	0.246561		317	0.315239	0.219717	0.190485	0.127075
317.4	0.0829856	0.149503	0.21181	0.246315		317.2	0.315267	0.220189	0.190466	0.12713
317.6	0.0829835	0.149846	0.211728	0.246168		317.4	0.315262	0.22081	0.19049	0.127183
317.8	0.0828839	0.150205	0.211655	0.245992		317.6	0.315157	0.22143	0.190635	0.127257
318	0.0827162	0.150588	0.211563	0.245674		317.8	0.314982	0.221995	0.190843	0.127379
318.2	0.0825008	0.150893	0.21149	0.245268		318	0.314809	0.222484	0.190986	0.127608
318.4	0.0822907	0.151159	0.211646	0.244834		318.2	0.314581	0.22275	0.191005	0.127894
318.6	0.0820723	0.151275	0.212031	0.244448		318.4	0.31423	0.222749	0.190966	0.128233
318.8	0.081897	0.151192	0.212579	0.244218		318.6	0.313808	0.222465	0.190881	0.128577
319	0.0818029	0.150837	0.213125	0.244172		318.8	0.313401	0.221924	0.190829	0.128836
319.2	0.0819582	0.150267	0.213642	0.244279		319	0.313048	0.221171	0.190889	0.128964
319.4	0.0822347	0.14964	0.214076	0.244557		319.2	0.312752	0.220358	0.191049	0.128977
319.6	0.0825374	0.14914	0.214419	0.244981		319.4	0.312464	0.219481	0.191282	0.128872
319.8	0.0828691	0.148823	0.214608	0.245323		319.6	0.312215	0.218534	0.191554	0.128728
320	0.0831695	0.148723	0.214711	0.245587		319.8	0.31192	0.217683	0.191867	0.128667
320.2	0.0833715	0.148767	0.214731	0.245813		320	0.311676	0.21702	0.192091	0.128659
320.4	0.0835099	0.148821	0.214672	0.246055		320.2	0.311528	0.216582	0.192183	0.12862
320.6	0.0835421	0.148832	0.214472	0.246317		320.4	0.311505	0.216346	0.192067	0.128454
320.8	0.0833229	0.148882	0.214049	0.246696		320.6	0.311644	0.216407	0.191826	0.128204
321	0.0828703	0.148904	0.213284	0.247087		320.8	0.311987	0.216714	0.191426	0.127817
321.2	0.0822275	0.148964	0.212252	0.247441		321	0.312386	0.217103	0.190928	0.127409
321.4	0.0814056	0.149109	0.211023	0.247527		321.2	0.312732	0.217426	0.19039	0.127137
321.6	0.0804645	0.14935	0.209729	0.247393		321.4	0.313059	0.217774	0.189848	0.127092
321.8	0.0795992	0.149686	0.208649	0.247183		321.6	0.313278	0.218052	0.189295	0.12718
322	0.07889	0.150248	0.207926	0.247077		321.8	0.313407	0.218177	0.188756	0.127324
322.2	0.0783171	0.150844	0.207517	0.247125		322	0.313477	0.218149	0.188329	0.127534
322.4	0.0779067	0.151383	0.207267	0.24748		322.2	0.313518	0.218027	0.187993	0.127784
322.6	0.0776858	0.151796	0.207206	0.248025		322.4	0.313589	0.21777	0.187795	0.128088
322.8	0.0776563	0.152053	0.207303	0.248652		322.6	0.313701	0.21751	0.187736	0.128429
323	0.0777684	0.152101	0.207531	0.249207		322.8	0.313716	0.217183	0.187894	0.128849
323.2	0.0780298	0.152016	0.207872	0.249448		323	0.313642	0.216815	0.188246	0.129209
323.4	0.0783942	0.151754	0.208354	0.249208		323.2	0.313483	0.216391	0.188813	0.129524
323.6	0.0787495	0.151286	0.208872	0.248736		323.4	0.313181	0.215984	0.189499	0.129747
323.8	0.0789606	0.150603	0.209281	0.248132		323.6	0.312856	0.215574	0.190178	0.12982
324	0.0789703	0.149738	0.209462	0.247562		323.8	0.312569	0.215252	0.190768	0.129687
324.2	0.0787832	0.148809	0.209413	0.247113		324	0.312363	0.215028	0.191173	0.129344
324.4	0.078456	0.14792	0.209202	0.246857		324.2	0.312306	0.214951	0.191416	0.12891
324.6	0.0780393	0.1472	0.208946	0.246687		324.4	0.312333	0.215001	0.191456	0.128424
324.8	0.0776307	0.146773	0.208679	0.246632		324.6	0.312275	0.215181	0.191423	0.128014
325	0.0772503	0.146586	0.208509	0.246539		324.8	0.31221	0.21549	0.191386	0.127671
325.2	0.0768642	0.146633	0.208388	0.24657		325	0.31211	0.215885	0.191453	0.127512
325.4	0.0766334	0.147052	0.208406	0.246772		325.2	0.311923	0.216198	0.191537	0.127391
325.6	0.0766035	0.147835	0.208448	0.247118		325.4	0.311732	0.21644	0.19167	0.127348
325.8	0.0767443	0.14872	0.208568	0.247466		325.6	0.311567	0.21662	0.191715	0.127357
326	0.0769983	0.149594	0.208674	0.247847		325.8	0.311366	0.216777	0.191619	0.127519
326.2	0.0774213	0.150414	0.208937	0.248017		326	0.311229	0.216919	0.191321	0.127792
326.4	0.0779574	0.151007	0.209155	0.247985		326.2	0.311093	0.21714	0.190902	0.128048
326.6	0.0785279	0.151319	0.209306	0.247695		326.4	0.310813	0.217343	0.190499	0.128209
326.8	0.0791188	0.15143	0.209277	0.247088		326.6	0.310457	0.21757	0.190155	0.128198
327	0.0796783	0.151427	0.209146	0.246245		326.8	0.30994	0.217747	0.189807	0.127978
327.2	0.0800479	0.151227	0.208755	0.245417		327	0.309221	0.217892	0.189452	0.127476
327.4	0.0801105	0.150895	0.208244	0.244605		327.2	0.308489	0.21803	0.189108	0.126787
327.6	0.0799669	0.150406	0.207765	0.243794		327.4	0.307852	0.218213	0.188775	0.125967
327.8	0.0796676	0.149866	0.207394	0.242995		327.6	0.30745	0.218409	0.188525	0.12512
328	0.0793652	0.149417	0.207136	0.242324		327.8	0.307375	0.218754	0.188408	0.124417
328.2	0.0791395	0.149181	0.207	0.241784		328	0.307505	0.219181	0.18844	0.123975
328.4	0.0789887	0.149108	0.2069	0.241335		328.2	0.30779	0.219594	0.188706	0.123792
328.6	0.0789043	0.14909	0.206809	0.240984		328.4	0.308255	0.219863	0.189145	0.123809
328.8	0.0789152	0.149126	0.206777	0.240927		328.6	0.308687	0.219822	0.189676	0.124059
329	0.0789824	0.149138	0.206889	0.241083		328.8	0.309078	0.219407	0.190218	0.124351
329.2	0.079029	0.149018	0.207111	0.241375		329	0.309521	0.218689	0.190734	0.124648
329.4	0.0790623	0.148613	0.207472	0.241666		329.2	0.309952	0.217775	0.191	0.124946
329.6	0.0790598	0.148037	0.207858	0.242032		329.4	0.310296	0.216739	0.191068	0.125376
329.8	0.0790158	0.1474	0.208237	0.242283		329.6	0.310554	0.215789	0.190975	0.12582
330	0.0789748	0.146707	0.208452	0.242404		329.8	0.310721	0.214937	0.190836	0.126254
330.2	0.0789428	0.146071	0.208559	0.242468		330	0.310807	0.214273	0.190622	0.126657
330.4	0.0788997	0.145649	0.208658	0.242533		330.2	0.310843	0.21378	0.190409	0.126988
330.6	0.0787982	0.145482	0.208855	0.242585		330.4	0.31077	0.213471	0.190091	0.127132
330.8	0.078399	0.145415	0.20916	0.242689		330.6	0.310651	0.213306	0.189733	0.127107
331	0.0777062	0.145426	0.209608	0.242761		330.8	0.310574	0.213298	0.189337	0.126932
331.2	0.0767771	0.145506	0.210143	0.242621		331	0.3105	0.213326	0.188974	0.12667
331.4	0.075762	0.145687	0.210527	0.242315		331.2	0.310439	0.213391	0.18863	0.126432
331.6	0.0748608	0.14591	0.210672	0.241985		331.4	0.310368	0.213537	0.188359	0.126305
331.8	0.0743205	0.146194	0.210606	0.241692		331.6	0.310174	0.213624	0.188164	0.126338
332	0.0741405	0.146504	0.210368	0.241474		331.8	0.309891	0.213635	0.188046	0.126554
332.2	0.0743451	0.146746	0.210048	0.241457		332	0.309555	0.213595	0.187874	0.126793
332.4	0.0747335	0.146893	0.209757	0.241643		332.2	0.309172	0.213404	0.187642	0.126977
332.6	0.0750767	0.147035	0.209439	0.24174		332.4	0.308946	0.213094	0.1874	0.126964
332.8	0.0753049	0.147166	0.209002	0.24173		332.6	0.308933	0.212711	0.187203	0.12668
333	0.0754539	0.147287	0.20853	0.241695		332.8	0.308951	0.212323	0.186985	0.126153
333.2	0.0755105	0.147468	0.207977	0.241661		333	0.308924	0.211945	0.186883	0.125624
333.4	0.0756422	0.147662	0.207465	0.241574		333.2	0.308873	0.211762	0.186925	0.12513
333.6	0.0759981	0.14779	0.207084	0.241577		333.4	0.308682	0.211712	0.187033	0.124748
333.8	0.0764355	0.147873	0.206982	0.241723		333.6	0.308365	0.211929	0.18705	0.124576
334	0.0768695	0.147868	0.207065	0.24193		333.8	0.30793	0.21228	0.187036	0.12458
334.2	0.0772052	0.147815	0.207257	0.242155		334	0.307423	0.212711	0.18691	0.124545
334.4	0.077247	0.147709	0.207416	0.242412		334.2	0.306969	0.21309	0.186761	0.124351
334.6	0.0770397	0.147543	0.207476	0.242662		334.4	0.306636	0.213413	0.186649	0.124027
334.8	0.0768054	0.147302	0.207373	0.242708		334.6	0.306425	0.213545	0.186616	0.123568
335	0.0766114	0.147004	0.207117	0.242447		334.8	0.306294	0.2136	0.18662	0.123095
335.2	0.0765625	0.146516	0.206767	0.241911		335	0.306321	0.213697	0.186749	0.122745
335.4	0.0766202	0.145959	0.206447	0.241245		335.2	0.306326	0.213905	0.186963	0.122609
335.6	0.076568	0.145398	0.206245	0.240477		335.4	0.306402	0.214184	0.187165	0.122585
335.8	0.0762318	0.144881	0.206104	0.23976		335.6	0.306586	0.214567	0.187279	0.122553
336	0.0756115	0.144515	0.205971	0.239204		335.8	0.306947	0.214847	0.187416	0.122408
336.2	0.0748249	0.144477	0.205802	0.238751		336	0.307407	0.214942	0.187648	0.12209
336.4	0.0741003	0.144647	0.205571	0.238504		336.2	0.307966	0.214836	0.187961	0.12167
336.6	0.0735598	0.144919	0.205321	0.238428		336.4	0.308498	0.214679	0.188282	0.121213
336.8	0.0732675	0.145102	0.205116	0.238396		336.6	0.308964	0.214445	0.188644	0.120874
337	0.0732365	0.145087	0.204987	0.238357		336.8	0.309333	0.214313	0.188894	0.120692
337.2	0.0733601	0.144877	0.204968	0.238503		337	0.309464	0.214238	0.188931	0.120681
337.4	0.0734969	0.144478	0.205037	0.238788		337.2	0.309511	0.214221	0.188697	0.120849
337.6	0.0736525	0.143912	0.204972	0.239249		337.4	0.309506	0.214135	0.188301	0.121214
337.8	0.073775	0.143376	0.204789	0.239779		337.6	0.309366	0.213991	0.187783	0.121741
338	0.0738742	0.142914	0.204635	0.240288		337.8	0.309181	0.21368	0.187317	0.122431
338.2	0.0739652	0.142455	0.204687	0.240641		338	0.308969	0.2133	0.186874	0.123186
338.4	0.0741077	0.142099	0.20487	0.240644		338.2	0.308641	0.212883	0.186482	0.123775
338.6	0.0741496	0.141929	0.205288	0.240234		338.4	0.308171	0.212565	0.186159	0.124215
338.8	0.0742484	0.141843	0.205782	0.23965		338.6	0.307802	0.212464	0.185992	0.124391
339	0.0742872	0.141832	0.206266	0.239213		338.8	0.307418	0.212645	0.185903	0.124223
339.2	0.0742825	0.141882	0.206596	0.238926		339	0.307198	0.213005	0.185946	0.123839
339.4	0.0742077	0.141927	0.20683	0.238863		339.2	0.307081	0.213596	0.186073	0.12346
339.6	0.0743353	0.141943	0.206952	0.238964		339.4	0.307051	0.214197	0.186333	0.122977
339.8	0.0745707	0.142027	0.20701	0.239154		339.6	0.306973	0.214695	0.18667	0.122448
340	0.0749197	0.142154	0.206991	0.239312		339.8	0.30699	0.215124	0.187016	0.121943
340.2	0.0752378	0.142267	0.206927	0.239456		340	0.306966	0.215512	0.187236	0.121362
340.4	0.0755126	0.142309	0.206797	0.239546		340.2	0.30686	0.215733	0.187273	0.120691
340.6	0.0755939	0.142291	0.206564	0.239704		340.4	0.30667	0.215945	0.187002	0.120074
340.8	0.0755607	0.142202	0.20636	0.240109		340.6	0.306476	0.216085	0.18646	0.119622
341	0.0754387	0.142094	0.206154	0.240687		340.8	0.306361	0.2161	0.185703	0.119402
341.2	0.0752798	0.142085	0.205914	0.241239		341	0.306262	0.215975	0.184902	0.119475
341.4	0.0750355	0.142201	0.205754	0.241733		341.2	0.306041	0.215683	0.184158	0.119821
341.6	0.0746945	0.142495	0.205782	0.242121		341.4	0.305742	0.215107	0.183589	0.120321
341.8	0.0742987	0.142882	0.205884	0.242307		341.6	0.305271	0.214361	0.183077	0.12073
342	0.0739501	0.143418	0.206002	0.24231		341.8	0.304616	0.213502	0.182635	0.120908
342.2	0.0736904	0.143933	0.206149	0.242178		342	0.303957	0.212693	0.18223	0.120857
342.4	0.0736429	0.144393	0.206219	0.241974		342.2	0.303553	0.212062	0.181946	0.120564
342.6	0.0737122	0.144705	0.20626	0.24174		342.4	0.303347	0.211729	0.181766	0.1202
342.8	0.0737987	0.144937	0.206303	0.241277		342.6	0.303362	0.211623	0.181779	0.119952
343	0.0737743	0.145006	0.206471	0.240522		342.8	0.303398	0.211768	0.181827	0.119806
343.2	0.0737263	0.145081	0.206686	0.239535		343	0.303359	0.211967	0.181966	0.1197
343.4	0.0735098	0.145185	0.20694	0.238417		343.2	0.303132	0.212201	0.182197	0.119698
343.6	0.0732526	0.145293	0.207161	0.237196		343.4	0.302737	0.212444	0.182475	0.119664
343.8	0.0728529	0.145357	0.207389	0.236175		343.6	0.302182	0.212688	0.182664	0.119568
344	0.0724213	0.145348	0.207574	0.235294		343.8	0.301569	0.21285	0.182833	0.119424
344.2	0.0719383	0.14522	0.207771	0.234709		344	0.301019	0.212989	0.182977	0.119303
344.4	0.0715673	0.145067	0.207995	0.234426		344.2	0.300651	0.213043	0.183074	0.119152
344.6	0.0712707	0.145056	0.208131	0.234468		344.4	0.300517	0.212945	0.183153	0.118983
344.8	0.071178	0.145148	0.208167	0.23461		344.6	0.300639	0.212707	0.183301	0.118767
345	0.0711777	0.145286	0.208034	0.235022		344.8	0.300973	0.212399	0.183588	0.118631
345.2	0.0712635	0.145378	0.207729	0.235665		345	0.30142	0.212091	0.183886	0.118556
345.4	0.0714377	0.145287	0.20729	0.236465		345.2	0.301916	0.211816	0.184109	0.118529
345.6	0.0716116	0.144951	0.206871	0.237345		345.4	0.302479	0.211615	0.184284	0.118478
345.8	0.0717286	0.144449	0.206441	0.238222		345.6	0.303084	0.211572	0.184453	0.11841
346	0.0719421	0.143912	0.206042	0.239027		345.8	0.303708	0.211617	0.184565	0.118325
346.2	0.0722199	0.143372	0.205672	0.239626		346	0.304396	0.211718	0.184595	0.118248
346.4	0.0724863	0.142922	0.205218	0.239857		346.2	0.305099	0.211828	0.1845	0.118174
346.6	0.0727507	0.142497	0.204654	0.23971		346.4	0.305676	0.21201	0.184169	0.118175
346.8	0.0730643	0.142181	0.204022	0.239376		346.6	0.306078	0.212164	0.183726	0.118271
347	0.0732924	0.141899	0.203363	0.238871		346.8	0.306336	0.212361	0.183275	0.118433
347.2	0.0733514	0.141703	0.202774	0.238302		347	0.306358	0.212495	0.182871	0.11856
347.4	0.0731605	0.141639	0.2024	0.237856		347.2	0.306252	0.212528	0.182589	0.118734
347.6	0.0728686	0.141748	0.202315	0.237491		347.4	0.306126	0.212428	0.18249	0.118852
347.8	0.0724781	0.141935	0.202421	0.237242		347.6	0.305992	0.212374	0.182459	0.118885
348	0.0720041	0.142232	0.202645	0.237039		347.8	0.305836	0.212297	0.182421	0.118832
348.2	0.0716711	0.14263	0.202835	0.23688		348	0.305738	0.212243	0.182402	0.118828
348.4	0.0715887	0.143064	0.20299	0.236693		348.2	0.305632	0.212331	0.182503	0.118883
348.6	0.0716151	0.143492	0.202961	0.23666		348.4	0.305448	0.212604	0.182734	0.119102
348.8	0.0717238	0.14392	0.202842	0.236782		348.6	0.305167	0.212859	0.182954	0.119414
349	0.0718857	0.144384	0.202655	0.237106		348.8	0.304869	0.213069	0.183221	0.119785
349.2	0.0720058	0.144848	0.202481	0.237478		349	0.304559	0.213234	0.183533	0.12017
349.4	0.0721809	0.145284	0.20229	0.237843		349.2	0.304199	0.213336	0.183709	0.120512
349.6	0.0725187	0.145624	0.202143	0.238121		349.4	0.303862	0.21329	0.183624	0.120811
349.8	0.0727725	0.145843	0.202017	0.238128		349.6	0.303678	0.21317	0.183306	0.121127
350	0.0728913	0.145889	0.201885	0.237837		349.8	0.303628	0.212964	0.182745	0.121322
350.2	0.0728734	0.145757	0.201802	0.237358		350	0.303668	0.212716	0.181942	0.121371
350.4	0.0727196	0.145474	0.201749	0.236857		350.2	0.303806	0.212421	0.181175	0.121234
350.6	0.0723129	0.145074	0.201773	0.236283		350.4	0.303965	0.212121	0.180581	0.120896
350.8	0.0718085	0.144525	0.201944	0.235752		350.6	0.303997	0.211756	0.180234	0.120475
351	0.0712823	0.143887	0.202305	0.235254		350.8	0.303915	0.211345	0.180059	0.120136
351.2	0.0707999	0.143177	0.202843	0.234855		351	0.303781	0.210957	0.18003	0.119784
351.4	0.0702816	0.142348	0.203423	0.234489		351.2	0.303559	0.210619	0.180021	0.119379
351.6	0.0698144	0.141435	0.204	0.234323		351.4	0.303282	0.210276	0.180068	0.119005
351.8	0.0696623	0.140434	0.204453	0.2344		351.6	0.303047	0.209958	0.180183	0.118612
352	0.069783	0.139476	0.204751	0.234767		351.8	0.302795	0.2097	0.180477	0.118215
352.2	0.0699937	0.138679	0.204739	0.235385		352	0.30256	0.209386	0.180865	0.117855
352.4	0.0702298	0.138121	0.204568	0.236236		352.2	0.302421	0.208926	0.181306	0.11759
352.6	0.0705749	0.137755	0.204231	0.237121		352.4	0.302398	0.208399	0.181751	0.117446
352.8	0.0708268	0.137642	0.203867	0.237879		352.6	0.302411	0.207862	0.182144	0.117394
353	0.0709462	0.13766	0.203551	0.238531		352.8	0.302443	0.207321	0.182342	0.117428
353.2	0.0709093	0.137664	0.203389	0.238993		353	0.30242	0.2069	0.182482	0.117607
353.4	0.0706845	0.137653	0.203408	0.239199		353.2	0.302413	0.206626	0.182556	0.117925
353.6	0.0703274	0.137698	0.203586	0.239252		353.4	0.302484	0.206444	0.182644	0.118131
353.8	0.0699121	0.137791	0.20383	0.239174		353.6	0.302573	0.206358	0.1827	0.118222
354	0.0694615	0.137923	0.204018	0.238992		353.8	0.302594	0.206433	0.182864	0.118262
354.2	0.0691084	0.138152	0.204211	0.238706		354	0.302541	0.206503	0.183004	0.118291
354.4	0.0690316	0.138407	0.204389	0.238391		354.2	0.302386	0.206513	0.183041	0.118424
354.6	0.069075	0.138643	0.204533	0.238004		354.4	0.302128	0.206565	0.182874	0.118692
354.8	0.0691764	0.138867	0.204621	0.237653		354.6	0.301904	0.206663	0.182623	0.118957
355	0.0692927	0.139075	0.204641	0.237375		354.8	0.301812	0.206764	0.182256	0.119135
355.2	0.0694428	0.139241	0.204523	0.237303		355	0.301897	0.206967	0.181878	0.119187
355.4	0.0696306	0.139416	0.204161	0.237373		355.2	0.302128	0.207296	0.181562	0.118959
355.6	0.0698195	0.139718	0.203578	0.237515		355.4	0.302403	0.207629	0.181323	0.118615
355.8	0.0700553	0.140126	0.202805	0.237631		355.6	0.302701	0.20787	0.181156	0.118346
356	0.0704561	0.140559	0.20202	0.237621		355.8	0.303022	0.207997	0.181093	0.118201
356.2	0.0708764	0.140963	0.201297	0.237387		356	0.303324	0.207984	0.181086	0.118212
356.4	0.0709912	0.141359	0.200772	0.236978		356.2	0.303519	0.207865	0.181138	0.118433
356.6	0.0709295	0.141536	0.200477	0.236476		356.4	0.303588	0.207698	0.181194	0.118921
356.8	0.0707641	0.141411	0.200474	0.235994		356.6	0.303455	0.20759	0.181214	0.119517
357	0.0704955	0.14114	0.200761	0.235613		356.8	0.303225	0.207464	0.181097	0.1201
357.2	0.0702043	0.1409	0.201153	0.235275		357	0.302894	0.207326	0.180937	0.120494
357.4	0.0700173	0.140704	0.20161	0.234925		357.2	0.302451	0.207229	0.18069	0.120645
357.6	0.0698911	0.140704	0.202091	0.23457		357.4	0.301904	0.207184	0.180482	0.120515
357.8	0.0697762	0.140929	0.202553	0.234158		357.6	0.301384	0.207115	0.1803	0.120134
358	0.0696558	0.14124	0.202844	0.233719		357.8	0.300882	0.207172	0.180193	0.11964
358.2	0.0694957	0.141497	0.203043	0.233299		358	0.300436	0.20736	0.180133	0.119115
358.4	0.0693005	0.14177	0.203128	0.232959		358.2	0.300127	0.207501	0.180131	0.118581
358.6	0.0691077	0.142072	0.203105	0.23264		358.4	0.300009	0.207528	0.180118	0.118001
358.8	0.0689057	0.14235	0.20293	0.232397		358.6	0.300016	0.207584	0.180117	0.117313
359	0.068751	0.142632	0.202619	0.23221		358.8	0.300104	0.207646	0.180112	0.116403
359.2	0.0686917	0.142934	0.202299	0.232097		359	0.300163	0.207544	0.180058	0.115431
359.4	0.0689479	0.143155	0.201953	0.232026		359.2	0.300167	0.207362	0.179991	0.114544
359.6	0.0693919	0.14319	0.20158	0.232144		359.4	0.300157	0.20722	0.179903	0.113737
359.8	0.0698034	0.14309	0.201206	0.232453		359.6	0.300085	0.207069	0.179742	0.113186
360	0.070141	0.142759	0.200908	0.232902		359.8	0.299909	0.206935	0.179463	0.112962
360.2	0.0704359	0.142162	0.200639	0.233591		360	0.299748	0.206922	0.179044	0.112961
360.4	0.0705686	0.141324	0.200485	0.23454		360.2	0.299657	0.207073	0.178529	0.112985
360.6	0.0706002	0.140431	0.200454	0.2355		360.4	0.299548	0.207347	0.177932	0.113044
360.8	0.0706672	0.139626	0.200477	0.236302		360.6	0.299446	0.207667	0.177376	0.113057
361	0.0707382	0.139067	0.200618	0.236857		360.8	0.299371	0.20796	0.176982	0.112979
361.2	0.070713	0.138796	0.200785	0.237001		361	0.299311	0.208255	0.17684	0.11288
361.4	0.0705654	0.138747	0.200944	0.236776		361.2	0.299248	0.208525	0.176851	0.112922
361.6	0.070411	0.138715	0.201079	0.236328		361.4	0.299249	0.208693	0.17706	0.113169
361.8	0.0702131	0.138583	0.201226	0.235843		361.6	0.299327	0.208629	0.177348	0.113568
362	0.0699536	0.138327	0.201326	0.235436		361.8	0.299575	0.208344	0.177634	0.114111
362.2	0.0697874	0.137978	0.201405	0.235081		362	0.299944	0.207878	0.177887	0.114708
362.4	0.0696742	0.137524	0.201471	0.234785		362.2	0.30034	0.207301	0.178166	0.115151
362.6	0.0695505	0.137179	0.201522	0.234555		362.4	0.300699	0.206555	0.178343	0.115302
362.8	0.0695589	0.137015	0.201567	0.234397		362.6	0.300928	0.205726	0.178449	0.115284
363	0.0698649	0.136996	0.201522	0.234187		362.8	0.300889	0.204888	0.178445	0.115201
363.2	0.0702817	0.137119	0.201407	0.234116		363	0.300643	0.204117	0.178339	0.115049
363.4	0.0706912	0.137446	0.20118	0.234082		363.2	0.300281	0.203493	0.17818	0.114934
363.6	0.0710372	0.137793	0.200875	0.234129		363.4	0.299929	0.20314	0.178049	0.114905
363.8	0.0712779	0.13816	0.20046	0.234212		363.6	0.299697	0.203002	0.17796	0.114887
364	0.0712847	0.138595	0.200054	0.234372		363.8	0.299609	0.202981	0.177938	0.114761
364.2	0.0711125	0.139062	0.199633	0.234466		364	0.299601	0.203029	0.177944	0.114558
364.4	0.0707956	0.139553	0.199231	0.234553		364.2	0.299653	0.202994	0.177973	0.114204
364.6	0.0703906	0.140114	0.198805	0.234514		364.4	0.299687	0.202931	0.178069	0.113766
364.8	0.0699142	0.14072	0.198449	0.234324		364.6	0.299674	0.203014	0.178239	0.113275
365	0.0694627	0.141225	0.198204	0.234066		364.8	0.299606	0.203231	0.178477	0.112857
365.2	0.0690129	0.141516	0.198052	0.233927		365	0.299612	0.203604	0.178801	0.112542
365.4	0.0685901	0.141495	0.197851	0.233962		365.2	0.299692	0.204114	0.179079	0.112406
365.6	0.0682145	0.141185	0.197762	0.234164		365.4	0.299907	0.204714	0.179302	0.112458
365.8	0.0679323	0.140631	0.197743	0.234372		365.6	0.300214	0.205324	0.179518	0.112653
366	0.0676871	0.139965	0.197715	0.234638		365.8	0.30058	0.205983	0.179666	0.112831
366.2	0.0676014	0.13932	0.19764	0.234816		366	0.300918	0.20657	0.179687	0.112947
366.4	0.0677508	0.138763	0.197605	0.234786		366.2	0.301227	0.207137	0.17968	0.113108
366.6	0.0681439	0.138343	0.197614	0.234496		366.4	0.301345	0.20753	0.179595	0.113357
366.8	0.068714	0.138088	0.197721	0.234172		366.6	0.301292	0.207808	0.179366	0.113649
367	0.069379	0.137984	0.197875	0.233727		366.8	0.301123	0.207998	0.179141	0.11402
367.2	0.0699936	0.137997	0.198149	0.233265		367	0.300847	0.208102	0.178913	0.114461
367.4	0.0704922	0.138145	0.198525	0.232894		367.2	0.300477	0.207989	0.178654	0.114862
367.6	0.0706008	0.138359	0.198879	0.232695		367.4	0.300047	0.207706	0.178364	0.115024
367.8	0.0703691	0.138497	0.1991	0.232589		367.6	0.299599	0.207294	0.178176	0.114958
368	0.0698489	0.138637	0.199219	0.232543		367.8	0.299113	0.20671	0.178108	0.11468
368.2	0.0692704	0.138917	0.199189	0.232603		368	0.298652	0.206127	0.178203	0.114355
368.4	0.0687362	0.139314	0.199153	0.232709		368.2	0.29819	0.205653	0.178456	0.113963
368.6	0.0683648	0.139704	0.199059	0.232921		368.4	0.297786	0.205363	0.178866	0.11366
368.8	0.0679246	0.140038	0.198924	0.233208		368.6	0.297414	0.205251	0.179266	0.113523
369	0.0675276	0.140203	0.198727	0.233441		368.8	0.297071	0.205271	0.179513	0.113592
369.2	0.0670598	0.140086	0.198632	0.233473		369	0.296798	0.205332	0.179681	0.113783
369.4	0.0665952	0.139728	0.198521	0.233456		369.2	0.296685	0.205478	0.179763	0.114044
369.6	0.0662384	0.139322	0.198396	0.233498		369.4	0.29671	0.20568	0.179747	0.114279
369.8	0.0660725	0.138902	0.198295	0.233472		369.6	0.29689	0.205733	0.179761	0.114454
370	0.0659295	0.138518	0.198276	0.233395		369.8	0.297187	0.205681	0.179829	0.11471
370.2	0.0659057	0.138187	0.198382	0.233298		370	0.297375	0.20551	0.179823	0.114946
370.4	0.0659737	0.137913	0.198643	0.233046		370.2	0.297345	0.205248	0.17965	0.115163
370.6	0.0660099	0.137633	0.199024	0.232562		370.4	0.297194	0.20484	0.179359	0.115323
370.8	0.0660201	0.137367	0.199498	0.232069		370.6	0.296962	0.204421	0.178917	0.115456
371	0.0660543	0.137108	0.200045	0.231757		370.8	0.296772	0.204037	0.178393	0.115411
371.2	0.0659816	0.136871	0.200458	0.231469		371	0.296728	0.203729	0.177916	0.115176
371.4	0.0659114	0.136674	0.200719	0.231198		371.2	0.296986	0.203515	0.177704	0.114859
371.6	0.0659636	0.136665	0.200888	0.230953		371.4	0.297458	0.203521	0.17778	0.114591
371.8	0.0662534	0.136927	0.201029	0.230793		371.6	0.298069	0.203805	0.177997	0.114434
372	0.0667193	0.137389	0.201096	0.230554		371.8	0.298617	0.204304	0.178316	0.114334
372.2	0.0673284	0.137964	0.201061	0.230356		372	0.29912	0.205041	0.178593	0.114299
372.4	0.0678848	0.138545	0.200981	0.230042		372.2	0.299468	0.205881	0.178641	0.114272
372.6	0.0684279	0.138937	0.200916	0.229569		372.4	0.299733	0.206662	0.178433	0.114218
372.8	0.0688084	0.138982	0.200732	0.228974		372.6	0.299911	0.207259	0.178232	0.114102
373	0.0690027	0.138723	0.200402	0.228585		372.8	0.300029	0.207666	0.178042	0.113947
373.2	0.0689884	0.138278	0.199955	0.22835		373	0.30007	0.207729	0.178011	0.113841
373.4	0.0687385	0.137678	0.199401	0.228321		373.2	0.299987	0.207479	0.178184	0.113736
373.6	0.0682516	0.13702	0.198715	0.228364		373.4	0.299733	0.207	0.178425	0.113684
373.8	0.0676999	0.136358	0.197997	0.228318		373.6	0.299276	0.206369	0.178538	0.113557
374	0.0671886	0.135821	0.197266	0.228059		373.8	0.298642	0.205563	0.178513	0.113401
374.2	0.0667811	0.135353	0.196587	0.2278		374	0.297947	0.204712	0.178291	0.113151
374.4	0.0665394	0.134959	0.196062	0.22766		374.2	0.297256	0.203988	0.177945	0.112971
374.6	0.0663376	0.134665	0.195768	0.227726		374.4	0.296606	0.203393	0.177589	0.112816
374.8	0.066117	0.13459	0.195599	0.227886		374.6	0.296056	0.202915	0.177317	0.112774
375	0.0659639	0.134604	0.195624	0.228086		374.8	0.295736	0.202629	0.177139	0.11277
375.2	0.0658581	0.134812	0.195871	0.228187		375	0.29549	0.20263	0.177078	0.112775
375.4	0.0657565	0.135247	0.196205	0.228158		375.2	0.295257	0.202728	0.177029	0.112742
375.6	0.065765	0.13584	0.196558	0.227889		375.4	0.294991	0.203015	0.176956	0.112569
375.8	0.0658434	0.13646	0.197037	0.227561		375.6	0.294714	0.203433	0.176735	0.112228
376	0.0658208	0.136985	0.197649	0.227171		375.8	0.294366	0.203848	0.176402	0.111814
376.2	0.0656361	0.137322	0.198291	0.226764		376	0.294017	0.204062	0.176054	0.111454
376.4	0.0654418	0.137427	0.198839	0.226437		376.2	0.293755	0.204162	0.175822	0.111189
376.6	0.0652234	0.137405	0.19931	0.226407		376.4	0.293651	0.204081	0.175706	0.111113
376.8	0.0650833	0.137358	0.199677	0.226618		376.6	0.293839	0.20396	0.175737	0.111263
377	0.0651185	0.137408	0.199824	0.227026		376.8	0.294184	0.2039	0.175864	0.111526
377.2	0.0654089	0.137576	0.19973	0.227523		377	0.294597	0.203952	0.176006	0.111889
377.4	0.0659031	0.137801	0.199525	0.22815		377.2	0.294925	0.204062	0.176097	0.112274
377.6	0.0665042	0.13796	0.199252	0.228921		377.4	0.295133	0.204207	0.17616	0.11264
377.8	0.0670294	0.13795	0.198978	0.229795		377.6	0.295201	0.204314	0.176197	0.112939
378	0.0673674	0.137787	0.198824	0.230686		377.8	0.295204	0.204388	0.176257	0.113222
378.2	0.0675334	0.137412	0.198732	0.231657		378	0.295222	0.204389	0.176316	0.113398
378.4	0.0675549	0.136934	0.198645	0.232507		378.2	0.295368	0.204323	0.176386	0.113435
378.6	0.067501	0.136394	0.198491	0.233098		378.4	0.295634	0.204235	0.176495	0.113307
378.8	0.0674141	0.135958	0.198333	0.233447		378.6	0.295811	0.204237	0.176665	0.113064
379	0.0673355	0.135602	0.19811	0.2336		378.8	0.295963	0.204269	0.176789	0.112747
379.2	0.0672689	0.13532	0.197959	0.233448		379	0.296131	0.204343	0.176823	0.112332
379.4	0.0670796	0.135105	0.19785	0.233085		379.2	0.296192	0.204405	0.17674	0.111941
379.6	0.0667752	0.134923	0.197809	0.23251		379.4	0.296178	0.204493	0.176502	0.111651
379.8	0.0665251	0.134767	0.197729	0.231604		379.6	0.296202	0.204442	0.176097	0.111524
380	0.066409	0.134635	0.197673	0.23049		379.8	0.296295	0.204328	0.175583	0.111577
380.2	0.066341	0.134614	0.197569	0.229429		380	0.296394	0.204192	0.175024	0.111889
380.4	0.0664034	0.134703	0.197404	0.228515		380.2	0.296572	0.2042	0.174446	0.112327
380.6	0.0666024	0.134951	0.197106	0.227929		380.4	0.296631	0.204211	0.173946	0.112787
380.8	0.0667799	0.135284	0.196775	0.227767		380.6	0.296597	0.2043	0.173604	0.11319
381	0.0668946	0.135611	0.1964	0.228002		380.8	0.296471	0.204362	0.173426	0.113447
381.2	0.0669563	0.135815	0.196062	0.228356		381	0.296255	0.204355	0.173343	0.113429
381.4	0.0669287	0.135896	0.195787	0.228715		381.2	0.295901	0.204098	0.173346	0.113117
381.6	0.0669408	0.135859	0.195667	0.228979		381.4	0.295559	0.203714	0.173392	0.11263
381.8	0.0670763	0.135659	0.195526	0.229272		381.6	0.295288	0.203207	0.173483	0.112044
382	0.0672648	0.135471	0.195385	0.229479		381.8	0.295096	0.20264	0.173629	0.11142
382.2	0.0674771	0.135375	0.195137	0.229708		382	0.294932	0.202152	0.17389	0.110932
382.4	0.0677566	0.135328	0.194951	0.22994		382.2	0.294921	0.201799	0.174273	0.110699
382.6	0.0680763	0.13527	0.194713	0.230067		382.4	0.295205	0.201451	0.174669	0.11075
382.8	0.068432	0.135227	0.194533	0.229956		382.6	0.295625	0.201021	0.174964	0.11091
383	0.0687788	0.135151	0.194417	0.229619		382.8	0.295979	0.200648	0.175121	0.111193
383.2	0.0691737	0.135013	0.194536	0.229035		383	0.296339	0.200254	0.175103	0.111547
383.4	0.0695332	0.134863	0.194727	0.22828		383.2	0.296577	0.199827	0.174898	0.111942
383.6	0.0695861	0.13473	0.195043	0.2276		383.4	0.296546	0.199512	0.174607	0.112244
383.8	0.0692841	0.134599	0.195422	0.227058		383.6	0.296352	0.199452	0.174301	0.112613
384	0.0687976	0.134497	0.195821	0.226677		383.8	0.29611	0.199619	0.173987	0.112942
384.2	0.0681127	0.134458	0.196221	0.226488		384	0.295861	0.199937	0.173662	0.113183
384.4	0.0672252	0.134505	0.19662	0.226332		384.2	0.295683	0.200389	0.173384	0.113182
384.6	0.0663836	0.134612	0.197016	0.2262		384.4	0.29546	0.200791	0.173114	0.112964
384.8	0.0656955	0.134779	0.197436	0.226108		384.6	0.295139	0.201007	0.172868	0.112481
385	0.0651554	0.13492	0.197931	0.226086		384.8	0.294773	0.200968	0.172697	0.11182
385.2	0.0647714	0.135034	0.19838	0.226161		385	0.294441	0.200884	0.172741	0.111022
385.4	0.0644626	0.135051	0.198676	0.22633		385.2	0.294181	0.200895	0.172973	0.110132
385.6	0.0641669	0.134998	0.198744	0.226371		385.4	0.294054	0.201123	0.173374	0.109252
385.8	0.0639465	0.134916	0.19861	0.226318		385.6	0.29402	0.201496	0.173861	0.108591
386	0.0638367	0.134827	0.198271	0.226216		385.8	0.294168	0.20188	0.174441	0.108135
386.2	0.0638975	0.134811	0.197746	0.225982		386	0.294363	0.202161	0.1749	0.107855
386.4	0.0640855	0.134817	0.197226	0.225805		386.2	0.294391	0.202306	0.175215	0.107714
386.6	0.0643293	0.134779	0.196801	0.225842		386.4	0.294237	0.20236	0.175413	0.107755
386.8	0.0645558	0.134636	0.196465	0.226072		386.6	0.294005	0.202392	0.175516	0.107852
387	0.0646539	0.134457	0.196131	0.22645		386.8	0.293594	0.2025	0.175478	0.108002
387.2	0.0645227	0.134124	0.195882	0.226844		387	0.29312	0.202709	0.175364	0.1082
387.4	0.0643442	0.133702	0.195676	0.227143		387.2	0.292816	0.202951	0.175166	0.108635
387.6	0.0642568	0.133364	0.195473	0.227211		387.4	0.292702	0.203148	0.174869	0.109151
387.8	0.0642454	0.133226	0.195341	0.22708		387.6	0.292708	0.20324	0.174496	0.109674
388	0.0643352	0.133222	0.19528	0.226925		387.8	0.292795	0.203208	0.174144	0.11012
388.2	0.0645518	0.133405	0.195343	0.227052		388	0.292877	0.203022	0.173908	0.110584
388.4	0.0648587	0.133704	0.195519	0.227354		388.2	0.292946	0.202757	0.173805	0.110996
388.6	0.0651729	0.133924	0.19591	0.22778		388.4	0.293063	0.202457	0.173831	0.111301
388.8	0.0654194	0.134059	0.196277	0.228248		388.6	0.29327	0.202256	0.17395	0.111494
389	0.065615	0.134161	0.196569	0.228453		388.8	0.293538	0.202136	0.174054	0.111565
389.2	0.0658678	0.134201	0.196628	0.228271		389	0.293832	0.202003	0.174023	0.111565
389.4	0.0660979	0.134233	0.196563	0.227897		389.2	0.29407	0.201767	0.173843	0.111448
389.6	0.0661185	0.134365	0.196228	0.227388		389.4	0.29426	0.201434	0.173612	0.111284
389.8	0.0659115	0.134575	0.195808	0.22681		389.6	0.294272	0.20101	0.173366	0.111077
390	0.0654457	0.134724	0.195454	0.226406		389.8	0.294098	0.200454	0.173139	0.110949
390.2	0.0647289	0.134759	0.195266	0.226222		390	0.293834	0.199814	0.172943	0.110733
390.4	0.0638565	0.134686	0.195135	0.226192		390.2	0.293635	0.199146	0.172802	0.110407
390.6	0.0630534	0.134556	0.195066	0.226217		390.4	0.293488	0.19855	0.172722	0.109952
390.8	0.0623578	0.134362	0.194941	0.226141		390.6	0.293453	0.1981	0.172725	0.109418
391	0.061875	0.134235	0.19468	0.225948		390.8	0.293552	0.197874	0.17278	0.108791
391.2	0.0615785	0.134259	0.194302	0.225646		391	0.293659	0.197884	0.172835	0.108182
391.4	0.0615432	0.134483	0.193896	0.22538		391.2	0.293683	0.19808	0.1729	0.107685
391.6	0.0616348	0.134715	0.193518	0.225299		391.4	0.293661	0.198394	0.173014	0.107371
391.8	0.0617818	0.134942	0.193328	0.225434		391.6	0.293562	0.198774	0.173158	0.107236
392	0.0619341	0.135044	0.1934	0.225644		391.8	0.293434	0.199225	0.173265	0.107254
392.2	0.0620918	0.135049	0.193748	0.22602		392	0.293301	0.19975	0.173342	0.107358
392.4	0.062333	0.134956	0.194183	0.226455		392.2	0.293193	0.200328	0.173296	0.107506
392.6	0.0627151	0.134825	0.194664	0.226892		392.4	0.293003	0.200859	0.173067	0.107569
392.8	0.0632075	0.134622	0.195088	0.227303		392.6	0.292843	0.201323	0.172636	0.107599
393	0.0635663	0.134395	0.195415	0.227621		392.8	0.292739	0.201673	0.172194	0.107569
393.2	0.063798	0.13419	0.195536	0.227776		393	0.292711	0.201826	0.17178	0.107579
393.4	0.0638113	0.134027	0.195635	0.227931		393.2	0.292621	0.201777	0.17149	0.107574
393.6	0.0637505	0.133913	0.195769	0.228032		393.4	0.292595	0.201561	0.171302	0.10766
393.8	0.063699	0.133878	0.195944	0.228096		393.6	0.292634	0.201284	0.171302	0.10772
394	0.0637989	0.133955	0.196056	0.228317		393.8	0.292764	0.201106	0.171334	0.107762
394.2	0.063949	0.134147	0.196052	0.228532		394	0.292967	0.201097	0.171407	0.10775
394.4	0.0641104	0.134446	0.19584	0.228488		394.2	0.293304	0.201217	0.171504	0.107722
394.6	0.0641587	0.134929	0.195474	0.228255		394.4	0.293631	0.201428	0.171598	0.10755
394.8	0.0640301	0.135538	0.195003	0.227995		394.6	0.29388	0.201551	0.171644	0.107296
395	0.0638909	0.136235	0.194525	0.227659		394.8	0.294002	0.201456	0.171791	0.107029
395.2	0.0636616	0.136744	0.194116	0.227219		395	0.294046	0.201296	0.172137	0.106793
395.4	0.0633245	0.13702	0.193851	0.226778		395.2	0.293976	0.201164	0.172511	0.106652
395.6	0.0628443	0.136956	0.193688	0.226403		395.4	0.293918	0.201116	0.172817	0.106719
395.8	0.0623912	0.136605	0.193656	0.226068		395.6	0.293851	0.201099	0.173015	0.106835
396	0.0618949	0.13595	0.19371	0.225627		395.8	0.293807	0.201085	0.173094	0.106927
396.2	0.0614605	0.135133	0.193814	0.225229		396	0.293669	0.200911	0.172939	0.106937
396.4	0.0610976	0.134179	0.193884	0.224794		396.2	0.293568	0.200644	0.172762	0.106887
396.6	0.060827	0.133128	0.193899	0.224319		396.4	0.293462	0.200286	0.172655	0.106804
396.8	0.0606297	0.132036	0.193877	0.223915		396.6	0.293342	0.199963	0.172609	0.106789
397	0.0605448	0.131019	0.19389	0.223871		396.8	0.293147	0.199734	0.17254	0.106847
397.2	0.0607076	0.130145	0.194018	0.224077		397	0.292975	0.199691	0.172483	0.106983
397.4	0.0610482	0.129522	0.194255	0.224588		397.2	0.292777	0.199803	0.172361	0.107116
397.6	0.061458	0.129216	0.19449	0.225396		397.4	0.29258	0.200024	0.172103	0.107181
397.8	0.0618673	0.129229	0.194631	0.226262		397.6	0.292385	0.200257	0.171797	0.107222
398	0.0622537	0.129567	0.194677	0.226937		397.8	0.292172	0.200437	0.171577	0.107181
398.2	0.0625036	0.130245	0.194671	0.227433		398	0.291877	0.200537	0.171486	0.107021
398.4	0.0626088	0.131116	0.194674	0.227754		398.2	0.291557	0.200477	0.171537	0.10688
398.6	0.0626759	0.132028	0.194721	0.227792		398.4	0.291224	0.200302	0.171772	0.106828
398.8	0.0626095	0.132852	0.194725	0.227644		398.6	0.291044	0.200184	0.172143	0.106772
399	0.0624166	0.133479	0.194596	0.227427		398.8	0.290979	0.200034	0.172477	0.106788
399.2	0.0620504	0.133857	0.194378	0.227129		399	0.291076	0.199783	0.172687	0.106861
399.4	0.0616597	0.134061	0.194155	0.226691		399.2	0.291243	0.199414	0.172811	0.106826
399.6	0.0612898	0.134137	0.19396	0.226234		399.4	0.291399	0.199061	0.172868	0.106736
[truncated: 2,502 more rows]

## Sheet: Extended Data Fig.6 BLI
ELI	600 nM	300 nM	150 nM	75 nM		3S	600 nM	300 nM	150 nM	75 nM
0	0.00093867	-0.0015281	-0.0022644	-0.0041788		0	-4.74e-05	-0.0024404	-0.0011058	-0.002084
0.2	-0.0007827	-0.001048	-0.001514	-0.0019958		0.2	0.00029023	-0.002331	-0.000806	-0.0024772
0.4	-0.0023017	-0.0006431	-0.0008626	-9.63e-06		0.4	0.00064212	-0.0021865	-0.0005201	-0.0028074
0.6	-0.0036186	-0.0003134	-0.00031	0.0017797		0.6	0.00100824	-0.0020072	-0.0002481	-0.0030745
0.8	-0.0047332	-5.89e-05	0.00014378	0.00337216		0.8	0.0013886	-0.0017929	1.01e-05	-0.0032786
1	-0.0056456	0.00012045	0.00049865	0.00476776		1	0.0017832	-0.0015436	0.00025443	-0.0034197
1.2	-0.0063557	0.00022459	0.00075465	0.0059665		1.2	0.00219203	-0.0012594	0.00048489	-0.0034978
1.4	-0.0068636	0.00025354	0.00091179	0.00696839		1.4	0.00261509	-0.0009403	0.00070148	-0.0035129
1.6	-0.0071692	0.0002073	0.00097005	0.00777341		1.6	0.0030524	-0.0005862	0.00090421	-0.0034649
1.8	-0.0072726	8.59e-05	0.00092945	0.00838157		1.8	0.00350394	-0.0001971	0.00109308	-0.0033539
2	-0.0071265	4.43e-05	0.00056512	0.00909741		2	0.00398053	0.00069669	0.00131528	-0.0028781
2.2	-0.0066627	-0.0003585	0.00014505	0.00944667		2.2	0.0043814	0.00135205	0.00138246	-0.0022838
2.4	-0.0058794	-0.0008661	-0.0002127	0.00937981		2.4	0.00457936	0.0018759	0.00144021	-0.0017264
2.6	-0.0049245	-0.0014289	-0.000403	0.00893114		2.6	0.00476868	0.00242002	0.00150808	-0.0012541
2.8	-0.0039195	-0.0019031	-0.0004512	0.00814866		2.8	0.00515757	0.00291828	0.00167668	-0.0008862
3	-0.0031688	-0.0023107	-0.0004363	0.00729656		3	0.00587963	0.00322926	0.0018797	-0.0007675
3.2	-0.0025895	-0.0025834	-0.0004532	0.00663018		3.2	0.00682319	0.00339103	0.00207334	-0.0009426
3.4	-0.0021091	-0.0028086	-0.0005132	0.00611195		3.4	0.00813606	0.00348813	0.00218866	-0.0011766
3.6	-0.0017458	-0.0028886	-0.0007239	0.00563017		3.6	0.00966803	0.00349239	0.00239585	-0.0012906
3.8	-0.001645	-0.0029339	-0.0009372	0.00518037		3.8	0.0111208	0.00352023	0.00258131	-0.0012145
4	-0.0016538	-0.0029028	-0.0010841	0.00464333		4	0.01226	0.00363975	0.0028067	-0.0009463
4.2	-0.0019231	-0.0027249	-0.0010631	0.00397097		4.2	0.01328	0.00387647	0.0030915	-0.000463
4.4	-0.0024942	-0.0024495	-0.0010323	0.00337046		4.4	0.0141838	0.00413346	0.00336914	0.00018208
4.6	-0.0033583	-0.0022178	-0.0010737	0.00290323		4.6	0.0149462	0.00451638	0.00356217	0.0009746
4.8	-0.0041525	-0.0019108	-0.0013055	0.00263542		4.8	0.0157407	0.00499932	0.00375309	0.0018525
5	-0.0049204	-0.0016767	-0.0017625	0.00264695		5	0.0165681	0.00551129	0.00402261	0.00279126
5.2	-0.0054724	-0.0015481	-0.0024277	0.00284031		5.2	0.01723	0.00598959	0.00445743	0.00372703
5.4	-0.0058679	-0.0015024	-0.0031127	0.00313896		5.4	0.0176942	0.00655946	0.00516021	0.00468387
5.6	-0.006093	-0.0013388	-0.0034798	0.00362597		5.6	0.0180591	0.00711144	0.00595732	0.00555973
5.8	-0.0063726	-0.0011414	-0.0034515	0.00423875		5.8	0.0181918	0.00769497	0.00677049	0.0063585
6	-0.0065947	-0.0006893	-0.0030863	0.00479092		6	0.0181334	0.00838931	0.00752509	0.00699345
6.2	-0.0068569	-0.0001348	-0.0025517	0.00527466		6.2	0.0181514	0.00927679	0.00825162	0.007363
6.4	-0.0069363	0.0005293	-0.0019071	0.00575368		6.4	0.0184114	0.0101263	0.00894042	0.00730884
6.6	-0.0067656	0.00104026	-0.0013042	0.00621455		6.6	0.0189152	0.0108508	0.00964022	0.00688837
6.8	-0.006286	0.00136333	-0.0008542	0.00655996		6.8	0.0196304	0.0114198	0.0102521	0.0061397
7	-0.0056187	0.0014293	-0.0005998	0.00674052		7	0.020505	0.0118221	0.0107753	0.00524276
7.2	-0.0048223	0.00146636	-0.0004123	0.00683062		7.2	0.021371	0.0120171	0.0112356	0.00434087
7.4	-0.0040895	0.0014191	-0.0001659	0.00682855		7.4	0.0220647	0.0120987	0.0115887	0.00364856
7.6	-0.0033796	0.00139415	0.00011301	0.00677823		7.6	0.0225683	0.012184	0.0118274	0.00318991
7.8	-0.002674	0.00145147	0.00034588	0.0068177		7.8	0.0230774	0.0122577	0.011956	0.00301536
8	-0.0019756	0.00149562	0.00058769	0.00717567		8	0.0235863	0.0123916	0.0119893	0.00302178
8.2	-0.0011429	0.00144919	0.00084552	0.00779254		8.2	0.0240557	0.012683	0.0119779	0.00326385
8.4	-0.0001565	0.0013654	0.00106172	0.00851144		8.4	0.0243985	0.0130456	0.0120262	0.00355147
8.6	0.0005763	0.00120808	0.0012375	0.00918799		8.6	0.0245645	0.0134632	0.0121625	0.00397894
8.8	0.00092324	0.0010662	0.00157185	0.00971412		8.8	0.0245477	0.0138094	0.0123955	0.00443583
9	0.00078692	0.00101753	0.0019652	0.0100782		9	0.0244973	0.0141307	0.0126306	0.00499971
9.2	4e-05	0.00100421	0.00230083	0.0102623		9.2	0.0244835	0.014419	0.012726	0.005536
9.4	-0.0011664	0.00086296	0.0023534	0.0103331		9.4	0.0245606	0.014825	0.0126512	0.00618609
9.6	-0.0022577	0.00059518	0.0022124	0.0104293		9.6	0.0246952	0.0152365	0.0125065	0.00674064
9.8	-0.0031384	8.69e-05	0.00199023	0.0106637		9.8	0.0249517	0.015719	0.0124133	0.00716211
10	-0.0036858	-0.0005755	0.00187745	0.0110089		10	0.0253551	0.0161528	0.0123732	0.00742583
10.2	-0.003966	-0.0013942	0.00183517	0.0113507		10.2	0.0258151	0.0164206	0.012436	0.0076563
10.4	-0.004036	-0.0022503	0.00189653	0.0115536		10.4	0.0262454	0.0165041	0.0125795	0.00776178
10.6	-0.0040095	-0.0030201	0.0019293	0.0115724		10.6	0.026685	0.0164594	0.0126718	0.00792925
10.8	-0.0037316	-0.0035617	0.00187425	0.0114912		10.8	0.027189	0.0163514	0.0126206	0.00828106
11	-0.0031387	-0.0039694	0.00168962	0.0112777		11	0.0277939	0.0164026	0.0125496	0.00872345
11.2	-0.0021409	-0.0040439	0.00143579	0.0110483		11.2	0.0285768	0.0166988	0.0125051	0.00913606
11.4	-0.000873	-0.0037282	0.00118808	0.0109058		11.4	0.029538	0.0172531	0.0124943	0.00960429
11.6	0.00047785	-0.0031209	0.0010173	0.0108781		11.6	0.0305985	0.0181257	0.0125285	0.00994698
11.8	0.00175695	-0.0022581	0.00090366	0.0107662		11.8	0.0315308	0.0192662	0.0126155	0.0101679
12	0.00263253	-0.0010974	0.00079659	0.0104792		12	0.0321389	0.0203939	0.0127634	0.0103448
12.2	0.00301049	0.00013553	0.00075497	0.00992003		12.2	0.032516	0.0214864	0.0129743	0.010689
12.4	0.00304075	0.00130682	0.00087341	0.00919258		12.4	0.0328302	0.0223931	0.0132479	0.0110348
12.6	0.00294428	0.00231999	0.00093563	0.00845893		12.6	0.0331784	0.0231485	0.0135689	0.0114513
12.8	0.0025918	0.00305095	0.00076914	0.0076898		12.8	0.033596	0.0237357	0.0139687	0.0118225
13	0.00227687	0.00345798	0.00037318	0.00698033		13	0.034063	0.0242888	0.0144787	0.0122643
13.2	0.00206964	0.00364145	-0.0001587	0.0064978		13.2	0.0343866	0.0247449	0.015258	0.0126058
13.4	0.0018004	0.00369214	-0.0007222	0.00640931		13.4	0.0345703	0.0252149	0.0162458	0.0130206
13.6	0.00129684	0.00373151	-0.0012312	0.00652283		13.6	0.0345702	0.0256206	0.0173168	0.0134307
13.8	0.00081504	0.00378874	-0.0017113	0.00668681		13.8	0.0344385	0.025968	0.0184565	0.0138812
14	0.00046095	0.00387363	-0.002187	0.00673561		14	0.0343285	0.0262234	0.0196061	0.0142617
14.2	0.00019499	0.00402431	-0.0025694	0.00678384		14.2	0.0344759	0.0263628	0.0205988	0.0146187
14.4	8.39e-05	0.0042161	-0.0029562	0.00674917		14.4	0.0348781	0.0263986	0.0214912	0.0148279
14.6	0.00011627	0.00435911	-0.0032788	0.00654364		14.6	0.0356196	0.0263642	0.0224017	0.0149084
14.8	0.0001466	0.00447637	-0.0034273	0.00634502		14.8	0.0365967	0.0261624	0.0231762	0.0149228
15	3.69e-05	0.00456409	-0.0033939	0.00635975		15	0.037703	0.0259251	0.0237282	0.0149593
15.2	-0.00017	0.00461309	-0.0033713	0.0065255		15.2	0.0388317	0.0258079	0.0240321	0.0150137
15.4	-0.0003785	0.00462366	-0.0032789	0.0067162		15.4	0.0399025	0.0258639	0.0240786	0.0151487
15.6	-0.0005138	0.00465841	-0.0029902	0.00709897		15.6	0.0408193	0.026083	0.0238757	0.0154725
15.8	-0.0004291	0.00459845	-0.0024409	0.00765867		15.8	0.0416027	0.0265411	0.0235332	0.0159564
16	-4.21e-05	0.0043757	-0.0017334	0.00832657		16	0.0422537	0.0270679	0.0231027	0.0164518
16.2	0.00059557	0.00392785	-0.0010376	0.00895939		16.2	0.0426979	0.0275563	0.0225505	0.0169168
16.4	0.00106617	0.00337608	-0.0004877	0.00945484		16.4	0.0428699	0.0279347	0.0219761	0.0174188
16.6	0.00140904	0.00274688	-0.0001489	0.0098043		16.6	0.0427274	0.028272	0.0214792	0.0179372
16.8	0.0014939	0.00219063	-0.0001297	0.01014		16.8	0.0423094	0.0285605	0.0211778	0.0182976
17	0.00125807	0.00182274	-0.0003273	0.0104377		17	0.0416945	0.0288848	0.021096	0.0185259
17.2	0.0007652	0.00169956	-0.0006963	0.0104424		17.2	0.0410697	0.0292721	0.0211645	0.0185928
17.4	0.00040461	0.00175392	-0.0011989	0.0102958		17.4	0.0405438	0.0296127	0.0213527	0.0185818
17.6	-2.82e-06	0.00196211	-0.0018148	0.0100428		17.6	0.040235	0.0297973	0.0216339	0.0184575
17.8	-0.0004708	0.00238614	-0.0023701	0.009722		17.8	0.0401627	0.0298343	0.0219332	0.0183221
18	-0.0009263	0.00287858	-0.0029622	0.00929729		18	0.0403401	0.0297592	0.0221772	0.0182214
18.2	-0.0013182	0.00332766	-0.0034261	0.00905452		18.2	0.0405954	0.029588	0.0224986	0.0182684
18.4	-0.0015441	0.00363378	-0.0036885	0.00912196		18.4	0.0409029	0.029439	0.0228666	0.0182479
18.6	-0.0015284	0.00389612	-0.0038021	0.00945171		18.6	0.041242	0.0294486	0.0233876	0.0181942
18.8	-0.0011561	0.00398768	-0.0038128	0.00992277		18.8	0.0416174	0.0297159	0.0239914	0.018127
19	-0.0004602	0.00387577	-0.003393	0.0105585		19	0.041965	0.0301629	0.0246158	0.0180589
19.2	0.00036961	0.0036642	-0.0026055	0.0113489		19.2	0.0422322	0.0307575	0.0251965	0.0179593
19.4	0.00109915	0.00335267	-0.0016568	0.0120457		19.4	0.0424531	0.0314285	0.0257179	0.0179786
19.6	0.00168263	0.00281745	-0.000744	0.0125118		19.6	0.0425631	0.0320658	0.0261113	0.0181278
19.8	0.00191361	0.00212815	2.2e-06	0.0125799		19.8	0.0425798	0.032585	0.0263988	0.0184321
20	0.00166195	0.0015014	0.00041296	0.0123368		20	0.0425964	0.0329741	0.0267434	0.0187681
20.2	0.00121106	0.00092678	0.00043347	0.0118692		20.2	0.0426196	0.0332482	0.0270905	0.0189409
20.4	0.00064056	0.00056862	0.00016183	0.0111657		20.4	0.0426812	0.0334916	0.0274683	0.018843
20.6	5.21e-05	0.00054361	-0.0001728	0.0103217		20.6	0.0429457	0.0337595	0.0277846	0.0185997
20.8	-0.0005014	0.00076114	-0.0003996	0.00953041		20.8	0.0434649	0.0340345	0.0279607	0.0183366
21	-0.0010092	0.00101484	-0.0005758	0.00884768		21	0.0441303	0.034235	0.0279243	0.0182474
21.2	-0.0016395	0.00132858	-0.0006481	0.00823223		21.2	0.0449574	0.0343704	0.0277163	0.0184334
21.4	-0.0022791	0.001716	-0.0006001	0.00787879		21.4	0.0458924	0.034494	0.0272795	0.0189609
21.6	-0.0029316	0.00203785	-0.0005064	0.00788096		21.6	0.0468027	0.0345529	0.0268074	0.019649
21.8	-0.003412	0.00225888	-0.0004686	0.00821838		21.8	0.0475116	0.0345539	0.026544	0.0204223
22	-0.0035945	0.00244572	-0.000372	0.00897989		22	0.0480175	0.0345595	0.0264943	0.0210484
22.2	-0.0035278	0.00257876	-0.0002781	0.00996872		22.2	0.0484127	0.0346021	0.0266975	0.0216004
22.4	-0.0032124	0.00254447	-0.00023	0.0109486		22.4	0.0487022	0.0346021	0.0271458	0.0219851
22.6	-0.0027609	0.00230781	-0.0002091	0.0116388		22.6	0.048943	0.0345398	0.0277182	0.0221993
22.8	-0.002336	0.00204217	-0.0001789	0.0121137		22.8	0.0492109	0.0344339	0.0283951	0.0221672
23	-0.0019858	0.00179644	-0.0001816	0.0121778		23	0.0495565	0.0343278	0.0291668	0.022122
23.2	-0.0016503	0.00156233	-0.0002879	0.0119047		23.2	0.0499099	0.0342259	0.0300234	0.0220357
23.4	-0.0013257	0.00141815	-0.0004969	0.0113809		23.4	0.0502834	0.0341712	0.0308865	0.0219313
23.6	-0.0009267	0.00154601	-0.000858	0.0109022		23.6	0.050624	0.0342919	0.0316334	0.0216497
23.8	-0.0004328	0.00193803	-0.0013049	0.0103398		23.8	0.0508874	0.0345966	0.0320392	0.0213235
24	6.82e-05	0.00257475	-0.0018597	0.00960176		24	0.051161	0.035092	0.0322057	0.0208879
24.2	0.0005828	0.00330621	-0.0022272	0.00880721		24.2	0.0515429	0.0357145	0.032113	0.0204995
24.4	0.00097996	0.00383542	-0.0024285	0.00810481		24.4	0.0519707	0.0363608	0.0318348	0.0202999
24.6	0.00127355	0.00399776	-0.0024535	0.00747829		24.6	0.0524633	0.0368581	0.0314642	0.0203909
24.8	0.0014963	0.0039407	-0.0023893	0.00706877		24.8	0.05304	0.0371973	0.0311337	0.0206584
25	0.00171677	0.00381779	-0.0022747	0.00696435		25	0.0535466	0.0374511	0.0307737	0.0210766
25.2	0.00188111	0.00366144	-0.002217	0.00715093		25.2	0.0538876	0.0376141	0.0305416	0.0215037
25.4	0.00217071	0.00352815	-0.0021328	0.00759506		25.4	0.054092	0.0377434	0.0304728	0.0219578
25.6	0.00248918	0.00355827	-0.0019235	0.00834731		25.6	0.0542205	0.0378847	0.0305371	0.0224424
25.8	0.00277634	0.00367479	-0.0017019	0.00909628		25.8	0.0544324	0.0381083	0.0307418	0.0229068
26	0.00306107	0.00377688	-0.001511	0.00971234		26	0.0548448	0.0383357	0.0311714	0.0233156
26.2	0.00340658	0.00388104	-0.0013491	0.0101952		26.2	0.0554316	0.0385338	0.0317219	0.0236871
26.4	0.003803	0.00417496	-0.001062	0.0105454		26.4	0.0561445	0.038737	0.0323788	0.0239788
26.6	0.00422756	0.00451222	-0.0007777	0.0105715		26.6	0.0568157	0.039038	0.0329877	0.0243146
26.8	0.00460393	0.0047249	-0.0004253	0.0105065		26.8	0.0573602	0.0393725	0.0334414	0.0247385
27	0.00485539	0.00479687	3.24e-06	0.0104355		27	0.0576623	0.039712	0.0335918	0.0252821
27.2	0.00491308	0.00489167	0.00035009	0.0102832		27.2	0.0577919	0.040209	0.0333928	0.0258415
27.4	0.00460277	0.00489595	0.00049578	0.00993826		27.4	0.0578088	0.0407259	0.0329192	0.0264019
27.6	0.00399759	0.00482455	0.00046573	0.00950873		27.6	0.0578356	0.0411655	0.0324342	0.0268623
27.8	0.00336281	0.00464113	0.00040817	0.00896683		27.8	0.0579129	0.0415504	0.0319268	0.0272749
28	0.00273849	0.00432569	0.00029652	0.00843972		28	0.0580416	0.0418061	0.0314379	0.0275707
28.2	0.00210472	0.00384517	0.00020141	0.00789038		28.2	0.0582875	0.0418698	0.0311325	0.0276794
28.4	0.00146687	0.00341296	1.88e-05	0.00733571		28.4	0.0585781	0.0419233	0.030927	0.0275838
28.6	0.00096293	0.00321379	-0.0001701	0.00688314		28.6	0.0587574	0.0419977	0.030769	0.0274008
28.8	0.00049246	0.00320299	-0.0003932	0.00666124		28.8	0.0587363	0.0419817	0.0308202	0.0271724
29	0.00016661	0.00342133	-0.0006466	0.00663225		29	0.0586552	0.041999	0.0310934	0.0269921
29.2	5.07e-05	0.0038433	-0.0007886	0.00682227		29.2	0.0586127	0.0420586	0.0314437	0.0269148
29.4	0.00016787	0.00434985	-0.0008422	0.00718282		29.4	0.0586868	0.0421789	0.0318947	0.0268505
29.6	0.00062698	0.00463072	-0.0009537	0.00762197		29.6	0.0590072	0.0422875	0.0324885	0.0268765
29.8	0.00144741	0.00481531	-0.0011757	0.00804952		29.8	0.0594638	0.0424265	0.0331156	0.026964
30	0.00250141	0.00483991	-0.0012772	0.00837966		30	0.0599762	0.0425388	0.0336625	0.0270618
30.2	0.00353938	0.00468447	-0.0011467	0.00882177		30.2	0.0604081	0.0426347	0.0339889	0.027177
30.4	0.00451387	0.00434832	-0.0006405	0.00949281		30.4	0.0607289	0.042562	0.0341615	0.0273691
30.6	0.00524103	0.00410422	0.00023101	0.0101907		30.6	0.0607856	0.042418	0.034247	0.0275607
30.8	0.00574821	0.00393188	0.0013675	0.01092		30.8	0.060659	0.0423281	0.0343927	0.0276634
31	0.00599895	0.00385998	0.0026052	0.0116979		31	0.0603567	0.0422997	0.0346958	0.0276814
31.2	0.0062211	0.00398765	0.00370499	0.0122909		31.2	0.0600294	0.0422949	0.0352064	0.0276285
31.4	0.00638633	0.00423317	0.00449389	0.0124215		31.4	0.0597233	0.0423651	0.0357459	0.0275618
31.6	0.00634742	0.0045134	0.00497162	0.0122018		31.6	0.0595273	0.0424683	0.036244	0.0274456
31.8	0.00605099	0.00485025	0.00511487	0.0116451		31.8	0.0595419	0.0426845	0.0366776	0.0274301
32	0.00559635	0.00531872	0.00489398	0.0109368		32	0.0596812	0.0429968	0.0370234	0.0275506
32.2	0.00490749	0.00591821	0.004365	0.010312		32.2	0.0597213	0.0433957	0.0374143	0.0278062
32.4	0.00413105	0.00663438	0.0035932	0.00990851		32.4	0.0597	0.0439003	0.0379748	0.0280983
32.6	0.003443	0.00730007	0.00272561	0.0097772		32.6	0.0598519	0.0445587	0.0386135	0.0284481
32.8	0.00281965	0.00780372	0.00204191	0.00986663		32.8	0.0601525	0.0452388	0.0392315	0.0287366
33	0.00220979	0.00796546	0.00147636	0.0101267		33	0.0606173	0.0459913	0.0397926	0.0289482
33.2	0.00176876	0.00765989	0.00092647	0.0104377		33.2	0.0613038	0.0467818	0.0402386	0.0291819
33.4	0.00148624	0.00705353	0.00048429	0.0107908		33.4	0.0621572	0.0476166	0.0405078	0.029468
33.6	0.00132365	0.00626469	0.00025566	0.0111703		33.6	0.0629754	0.0484311	0.0406273	0.0297135
33.8	0.0013453	0.00546997	9.14e-05	0.0116144		33.8	0.0636507	0.0492056	0.0406402	0.0299158
34	0.00169423	0.00472223	-7.76e-06	0.0119707		34	0.0641552	0.0498172	0.0406902	0.0301581
34.2	0.0022901	0.00423925	1.37e-05	0.0121537		34.2	0.0642995	0.0502929	0.0408116	0.0303464
34.4	0.00310967	0.00386853	0.00019319	0.0123355		34.4	0.064211	0.0505864	0.0410325	0.030353
34.6	0.00416705	0.00375486	0.00034775	0.0123225		34.6	0.0640156	0.0506865	0.0412416	0.0302243
34.8	0.00542781	0.00380315	0.00036669	0.0120618		34.8	0.0638985	0.0506398	0.0413755	0.0300231
35	0.00651291	0.00400609	0.0003195	0.0116315		35	0.0638553	0.0505676	0.0413432	0.0298889
35.2	0.00748929	0.00420868	0.00025285	0.0111517		35.2	0.0640119	0.0504225	0.0411334	0.0298223
35.4	0.00829827	0.00454729	-5.7e-05	0.010555		35.4	0.0642124	0.0502203	0.0407272	0.0299498
35.6	0.00889994	0.00491492	-0.0006042	0.0100977		35.6	0.0643539	0.049964	0.0403078	0.0301514
35.8	0.00907523	0.00539466	-0.0012536	0.00986495		35.8	0.0644182	0.0497259	0.0399522	0.0303429
36	0.00908742	0.00588078	-0.0019679	0.00974442		36	0.0644958	0.0495449	0.0397075	0.0303531
36.2	0.00884491	0.00621577	-0.0026013	0.00976922		36.2	0.0646797	0.0494739	0.039479	0.0303751
36.4	0.00837418	0.00647362	-0.002963	0.00998016		36.4	0.0649754	0.0495744	0.0392766	0.0304035
36.6	0.00769303	0.00668492	-0.0029883	0.0104196		36.6	0.0653249	0.0498933	0.0390497	0.0305225
36.8	0.00706472	0.00675322	-0.0027689	0.0110386		36.8	0.0656056	0.0502999	0.0388527	0.0306549
37	0.00658716	0.00679487	-0.0021997	0.0118631		37	0.065871	0.0507384	0.0386628	0.0308656
37.2	0.00625197	0.0070033	-0.0015028	0.0126902		37.2	0.0660378	0.0512787	0.0385535	0.0310336
37.4	0.00606434	0.00722351	-0.0008163	0.0133196		37.4	0.0660782	0.0518237	0.03862	0.0312192
37.6	0.00597738	0.0073221	-0.0001531	0.0136573		37.6	0.0660977	0.0524056	0.0388643	0.0315016
37.8	0.00585311	0.00737374	0.00048232	0.0136182		37.8	0.0661242	0.0530182	0.0392667	0.031877
38	0.00560648	0.00734974	0.00093835	0.0132503		38	0.0661861	0.0535526	0.0398104	0.0322322
38.2	0.00528252	0.00720105	0.00123735	0.0126556		38.2	0.0663182	0.0539022	0.040517	0.0326134
38.4	0.00485146	0.00688287	0.00140897	0.0122311		38.4	0.066604	0.0542186	0.0413494	0.0330608
38.6	0.00422158	0.00650756	0.00138096	0.0117914		38.6	0.0669236	0.054469	0.0422615	0.0334886
38.8	0.00370553	0.0059753	0.00108424	0.0112312		38.8	0.0672093	0.0545797	0.0431328	0.0338257
39	0.00321574	0.00546607	0.0005009	0.0106854		39	0.067313	0.0546064	0.0439756	0.0340953
39.2	0.00280859	0.00507606	-0.0002873	0.0101416		39.2	0.067298	0.0546396	0.0447795	0.0342379
39.4	0.00242177	0.00495001	-0.0010841	0.00940889		39.4	0.0672122	0.054677	0.0454282	0.0341886
39.6	0.00227764	0.00492738	-0.0017536	0.0087133		39.6	0.0671306	0.0546471	0.0458601	0.0340594
39.8	0.00222557	0.00511753	-0.0020393	0.00846515		39.8	0.067109	0.054604	0.0460263	0.0340103
40	0.00242559	0.00541288	-0.0019538	0.00854955		40	0.0671806	0.0545774	0.0459593	0.0338469
40.2	0.00279351	0.00574458	-0.00149	0.00903895		40.2	0.0672621	0.0545304	0.0457084	0.0336243
40.4	0.00338708	0.00592156	-0.0007988	0.00985823		40.4	0.0673543	0.0543137	0.0453175	0.0333126
40.6	0.00403052	0.00616307	0.00015158	0.010829		40.6	0.0675636	0.0539835	0.0448274	0.0330071
40.8	0.00458458	0.00640427	0.00094158	0.0117315		40.8	0.0678969	0.0537653	0.044479	0.0327806
41	0.00486163	0.006578	0.00156989	0.0124305		41	0.068301	0.0537061	0.0443818	0.032869
41.2	0.00484497	0.00656478	0.00200983	0.012887		41.2	0.0688782	0.0537576	0.0445042	0.0331682
41.4	0.00459767	0.00655274	0.00222184	0.0130535		41.4	0.06952	0.053859	0.0448484	0.033689
41.6	0.00429516	0.00648429	0.00198956	0.0131403		41.6	0.0701214	0.0539226	0.0454757	0.0343113
41.8	0.00395823	0.00626692	0.00147751	0.0131051		41.8	0.0707035	0.053914	0.0463082	0.0349985
42	0.00368564	0.00591023	0.00074782	0.0129883		42	0.0713275	0.0539877	0.0471666	0.0356339
42.2	0.00356791	0.00556129	-0.0001406	0.0126413		42.2	0.0718796	0.054227	0.0479083	0.0362202
42.4	0.00371209	0.00518948	-0.0009984	0.0122672		42.4	0.0722891	0.0546709	0.0485018	0.036792
42.6	0.00388656	0.00487863	-0.0016446	0.0118799		42.6	0.0725512	0.0553632	0.048886	0.0374311
42.8	0.00405448	0.00488439	-0.0020782	0.0114065		42.8	0.0727379	0.0561811	0.0489194	0.0380394
43	0.00429865	0.00518117	-0.0021976	0.0109367		43	0.0728035	0.0569929	0.0487373	0.0385926
43.2	0.00461565	0.0056592	-0.0021494	0.0106794		43.2	0.0727384	0.0577007	0.0484419	0.0391155
43.4	0.00493739	0.00619264	-0.0019417	0.0107041		43.4	0.0725942	0.058391	0.0480312	0.0394824
43.6	0.00531568	0.00660394	-0.001769	0.0108149		43.6	0.0724359	0.0590929	0.0475848	0.0395045
43.8	0.00577156	0.006786	-0.0015095	0.0111834		43.8	0.0722704	0.0596971	0.0472629	0.0394036
44	0.00623622	0.00683065	-0.0012613	0.0117371		44	0.0722612	0.0601333	0.0470183	0.0391985
44.2	0.00656076	0.00676315	-0.0008025	0.012489		44.2	0.0724144	0.060518	0.0469915	0.0389437
44.4	0.0066221	0.00669943	-0.000462	0.0132526		44.4	0.0727703	0.0609746	0.0473306	0.0387672
44.6	0.00646867	0.00674092	-0.0001285	0.0138946		44.6	0.0732138	0.0613764	0.0480017	0.0386683
44.8	0.00621716	0.00686087	0.00010369	0.0143843		44.8	0.0737018	0.0616603	0.048866	0.0385827
45	0.00594671	0.00702168	0.00021723	0.0148344		45	0.0741213	0.0618365	0.049826	0.0385972
45.2	0.00569977	0.00723629	-5.6e-05	0.0151991		45.2	0.0745728	0.0618155	0.0507282	0.0385959
45.4	0.00546874	0.00743892	-0.0004647	0.0152598		45.4	0.0750139	0.0615919	0.0514266	0.0385274
45.6	0.00538684	0.00765971	-0.0007914	0.0152991		45.6	0.0755003	0.0613001	0.0518168	0.0386036
45.8	0.005519	0.00788617	-0.0008887	0.0153869		45.8	0.0759025	0.0610516	0.0519339	0.0388815
46	0.0057097	0.00818659	-0.0007735	0.0153569		46	0.0761867	0.0607651	0.0518388	0.0392824
46.2	0.00592196	0.00859258	-0.0004151	0.015162		46.2	0.0763972	0.0604601	0.0515193	0.0399029
46.4	0.00611288	0.0091915	7.04e-05	0.0150022		46.4	0.0766036	0.0600374	0.0510664	0.0406578
46.6	0.00634223	0.0098366	0.00044179	0.0147186		46.6	0.0767352	0.0595801	0.0507083	0.0413929
46.8	0.00646534	0.0104454	0.00065192	0.0142099		46.8	0.0768057	0.0591638	0.0504231	0.041954
47	0.00665539	0.0107863	0.00076786	0.0137047		47	0.0769641	0.0589166	0.0501741	0.0424077
47.2	0.00685562	0.0108013	0.0007552	0.0131912		47.2	0.0771756	0.0589009	0.0500633	0.0426129
47.4	0.00730137	0.010418	0.00065948	0.0128034		47.4	0.0773669	0.0590447	0.0501696	0.0426173
47.6	0.0077618	0.00978011	0.00062007	0.0126056		47.6	0.0775285	0.0593408	0.0504127	0.0424459
47.8	0.00818107	0.00894704	0.0006225	0.0126104		47.8	0.0776965	0.0596988	0.0508378	0.0422144
48	0.00845428	0.0082135	0.00048737	0.01262		48	0.0778298	0.0601603	0.0514271	0.0419332
48.2	0.00870577	0.00752675	0.00043524	0.0126593		48.2	0.0778729	0.0606034	0.0520421	0.0417809
48.4	0.00871713	0.00697485	0.00039517	0.012702		48.4	0.0779163	0.0610903	0.0525628	0.0418873
48.6	0.00848554	0.00648275	0.0002239	0.0127696		48.6	0.0780156	0.0614957	0.0529036	0.0421328
48.8	0.00808779	0.00615438	-0.000143	0.0127951		48.8	0.078194	0.0618862	0.0530363	0.0423148
49	0.00765639	0.00579257	-0.0004598	0.0126961		49	0.0783444	0.0622459	0.0530834	0.0424374
49.2	0.00727318	0.00559934	-0.0006976	0.0127244		49.2	0.0784013	0.0626465	0.0530656	0.0424827
49.4	0.00693976	0.00564787	-0.0007621	0.0127883		49.4	0.078337	0.0629802	0.0530055	0.0422942
49.6	0.00661911	0.0059841	-0.0007266	0.0128427		49.6	0.0782899	0.063271	0.0529044	0.0419329
49.8	0.00644829	0.00640001	-0.0006517	0.0129241		49.8	0.0783417	0.0635329	0.0528026	0.041595
50	0.00629353	0.00691432	-0.0007153	0.0131749		50	0.078486	0.0637493	0.0526201	0.0413154
50.2	0.00612948	0.0073889	-0.00107	0.0132519		50.2	0.0787425	0.0637803	0.0525388	0.0411255
50.4	0.00599645	0.00779133	-0.0016774	0.0131503		50.4	0.079135	0.0637795	0.0524815	0.0411414
50.6	0.0060665	0.00797861	-0.0024011	0.0130067		50.6	0.0796271	0.0638015	0.0524407	0.041391
50.8	0.00606787	0.00804811	-0.003002	0.0129543		50.8	0.0800344	0.0637986	0.0523445	0.0415623
51	0.00604307	0.00807013	-0.0033688	0.0131018		51	0.0803129	0.063653	0.0522698	0.0415596
51.2	0.00574092	0.00806375	-0.0034544	0.0134367		51.2	0.0805497	0.0634868	0.0520879	0.0414358
51.4	0.00537304	0.00786022	-0.0033727	0.0137267		51.4	0.0807408	0.0632744	0.0518875	0.041223
51.6	0.00483861	0.00755177	-0.0030335	0.0137999		51.6	0.0808794	0.0631279	0.0516701	0.0409655
51.8	0.00422304	0.00721759	-0.0026397	0.0135521		51.8	0.0810528	0.0629813	0.0514928	0.0409469
52	0.00348504	0.00690382	-0.0024505	0.0130237		52	0.0813246	0.0628968	0.0513523	0.0411727
52.2	0.00292422	0.00666772	-0.002464	0.0124517		52.2	0.0816336	0.0627942	0.0512539	0.0414949
52.4	0.00242128	0.00653216	-0.0023057	0.012077		52.4	0.0819544	0.0627974	0.0511066	0.0417563
52.6	0.00206567	0.00659414	-0.0020521	0.011911		52.6	0.0821785	0.0628294	0.0510034	0.041935
52.8	0.00190266	0.00694984	-0.0016157	0.012142		52.8	0.0823122	0.0630747	0.0510173	0.0419292
53	0.00195204	0.00756654	-0.0010005	0.0126283		53	0.082414	0.0634069	0.0511238	0.041801
53.2	0.00209781	0.0082421	-0.000332	0.0131197		53.2	0.0824861	0.0640214	0.051327	0.0415594
53.4	0.00254439	0.00893302	4.43e-05	0.0136226		53.4	0.0824962	0.064709	0.0517459	0.0414032
53.6	0.00330949	0.00952617	0.00020567	0.0142343		53.6	0.0824743	0.0654021	0.0523098	0.0414431
53.8	0.00432253	0.00985657	0.00025748	0.0147049		53.8	0.0824247	0.0658649	0.0530618	0.0418073
54	0.0054644	0.00988422	0.00039543	0.0150977		54	0.0823199	0.0664146	0.0538351	0.0424241
54.2	0.00667597	0.00963147	0.00074662	0.0154967		54.2	0.082178	0.0669902	0.0546038	0.043147
54.4	0.0075431	0.00922868	0.00130512	0.015832		54.4	0.0820952	0.0676277	0.0552189	0.0437741
54.6	0.00797048	0.00869379	0.00190513	0.0160671		54.6	0.0821397	0.0682105	0.0557777	0.0442112
54.8	0.00800702	0.00795021	0.00235395	0.0161059		54.8	0.082411	0.06889	0.0561122	0.0444141
55	0.00801633	0.00705817	0.00257757	0.0157149		55	0.0828539	0.0694837	0.0563477	0.0443866
55.2	0.00801759	0.00616002	0.00255971	0.014979		55.2	0.0835411	0.0698565	0.0564567	0.0443868
55.4	0.0081426	0.00532576	0.00226773	0.0141219		55.4	0.0842567	0.0698962	0.0565762	0.0445163
55.6	0.00837077	0.00461626	0.00187795	0.0133366		55.6	0.0848939	0.0697529	0.0566762	0.0448262
55.8	0.00866122	0.00426898	0.00157799	0.0128105		55.8	0.085385	0.0693076	0.0568459	0.0452523
56	0.00872929	0.00427305	0.00150255	0.0126806		56	0.0857612	0.0686626	0.0569777	0.0457682
56.2	0.00875754	0.00464539	0.00140306	0.0127922		56.2	0.085963	0.0679422	0.0572198	0.0462177
56.4	0.00872671	0.00524276	0.00139069	0.0130439		56.4	0.0861389	0.0673682	0.0576141	0.0466554
56.6	0.00871811	0.00605666	0.00123015	0.0132029		56.6	0.0863483	0.0668832	0.0580758	0.0469246
56.8	0.00871098	0.00694931	0.00091155	0.0131531		56.8	0.0865197	0.0667385	0.0585831	0.0470705
57	0.0089492	0.00774862	0.00045684	0.0130872		57	0.0866791	0.0668427	0.0592861	0.0471749
57.2	0.00937351	0.00829121	0.00021266	0.0130864		57.2	0.0867699	0.0671533	0.0600936	0.0472635
57.4	0.00994397	0.00862552	0.0001611	0.0131807		57.4	0.0866771	0.0675143	0.0608334	0.0472226
57.6	0.0104353	0.00872916	0.00037845	0.0134895		57.6	0.0864148	0.0681451	0.0613688	0.047111
57.8	0.0108156	0.00864098	0.0006819	0.0139611		57.8	0.0861066	0.0689214	0.0616334	0.0469312
58	0.010911	0.00836591	0.00096019	0.0143213		58	0.0858107	0.0698528	0.0615833	0.0467136
58.2	0.0107596	0.00808808	0.00107141	0.0145762		58.2	0.0855787	0.0708287	0.0612426	0.0464261
58.4	0.0104314	0.00779865	0.00095479	0.0146563		58.4	0.0855623	0.0719518	0.0605897	0.046118
58.6	0.0102551	0.00755731	0.00059045	0.0144143		58.6	0.0856413	0.0729597	0.0598887	0.0458698
58.8	0.0102707	0.00730313	5.34e-05	0.0141047		58.8	0.0857519	0.0738426	0.0593142	0.0457205
59	0.0103646	0.00719903	-0.0005565	0.013899		59	0.0857984	0.0745594	0.0589915	0.045526
59.2	0.0103737	0.00717026	-0.0011422	0.0138874		59.2	0.0858008	0.075191	0.0588816	0.0454007
59.4	0.0102295	0.00725383	-0.0015993	0.0140638		59.4	0.0857694	0.075523	0.0589405	0.0453887
59.6	0.00979249	0.00735754	-0.001846	0.0144017		59.6	0.0858378	0.0756192	0.0590432	0.0454204
59.8	0.00918864	0.00744835	-0.0018305	0.0147401		59.8	0.0860572	0.0754387	0.0591762	0.0454274
60	0.00850343	0.00748057	-0.0015553	0.0150779		60	0.0863977	0.0749907	0.0593293	0.0455873
60.2	0.00777368	0.0075395	-0.0011027	0.0154289		60.2	0.0868197	0.0743284	0.0594927	0.0457601
60.4	0.00702874	0.00763258	-0.0005409	0.0157951		60.4	0.087234	0.0736096	0.059811	0.0460353
60.6	0.00637175	0.00767703	0.00011528	0.0162829		60.6	0.0876266	0.0728937	0.0604053	0.0463456
60.8	0.00580112	0.00778252	0.00081763	0.0169284		60.8	0.08786	0.0721004	0.0610949	0.0467819
61	0.00532681	0.00793612	0.00149259	0.0176956		61	0.0879537	0.0713638	0.0616891	0.0472845
61.2	0.00483913	0.00806361	0.00201449	0.018448		61.2	0.0879006	0.0708421	0.06229	0.0478515
61.4	0.00448124	0.00812918	0.00233182	0.0189749		61.4	0.087711	0.070618	0.0628813	0.0484129
61.6	0.00438312	0.0082746	0.00237882	0.0191012		61.6	0.0874396	0.0706467	0.0633897	0.0490055
61.8	0.00447319	0.00863088	0.00210698	0.0188733		61.8	0.0871251	0.0709473	0.0637602	0.0495324
62	0.00480475	0.00926737	0.00153208	0.0184321		62	0.0867988	0.0714179	0.0640521	0.0499831
62.2	0.00571198	0.01008	0.00078142	0.0177987		62.2	0.0865746	0.0719676	0.064204	0.0504472
62.4	0.00698833	0.0111067	-3.59e-05	0.0172365		62.4	0.0865312	0.0726	0.0643537	0.0506927
62.6	0.00837634	0.0122141	-0.0007794	0.0169155		62.6	0.0865952	0.0732431	0.0644725	0.0507434
62.8	0.00973487	0.0131458	-0.0014274	0.0167937		62.8	0.0867753	0.0738185	0.064528	0.0506555
63	0.0108864	0.0137595	-0.0019566	0.016629		63	0.087089	0.0741983	0.0644159	0.0505175
63.2	0.0116593	0.0141805	-0.0023449	0.0163951		63.2	0.0874302	0.0743174	0.064257	0.0502722
63.4	0.0122369	0.0143427	-0.0025134	0.0161866		63.4	0.0878203	0.0741523	0.0639657	0.050097
63.6	0.0124813	0.014291	-0.00248	0.0160068		63.6	0.0881899	0.0738276	0.0635668	0.0499923
63.8	0.0124039	0.0141075	-0.0022168	0.015835		63.8	0.0885997	0.0735054	0.0631536	0.050022
64	0.0120027	0.0138406	-0.0018049	0.0157067		64	0.0889565	0.0732785	0.062947	0.0500816
64.2	0.0112297	0.0133147	-0.0011975	0.0156272		64.2	0.0893232	0.0732559	0.062881	0.0501844
64.4	0.0101694	0.0124126	-0.0005339	0.015505		64.4	0.089584	0.0732534	0.0629026	0.0503303
64.6	0.00905472	0.0111252	0.00016082	0.0154216		64.6	0.0898546	0.0733525	0.0629733	0.0504165
64.8	0.00797955	0.00962338	0.00066204	0.0153599		64.8	0.0900762	0.0735099	0.0631778	0.0501771
65	0.00717305	0.008075	0.0011289	0.0153392		65	0.0903859	0.073833	0.0632964	0.049873
65.2	0.00685155	0.00666658	0.00147713	0.0153309		65.2	0.0907513	0.0740602	0.0632996	0.0495842
65.4	0.00681911	0.00568148	0.00168889	0.0152947		65.4	0.0911227	0.0743284	0.0631945	0.0493519
65.6	0.00710998	0.00530828	0.00172835	0.0152158		65.6	0.0914799	0.0744608	0.0630896	0.0492808
65.8	0.00782875	0.00544224	0.00172392	0.0150061		65.8	0.0919513	0.0746036	0.0629514	0.0494996
66	0.00885193	0.00612158	0.00165134	0.0147757		66	0.0924435	0.0746604	0.0629956	0.0497604
66.2	0.00999666	0.00729194	0.00147003	0.0145864		66.2	0.0929265	0.0747544	0.063131	0.0501118
66.4	0.0111358	0.00874637	0.0012195	0.0144884		66.4	0.0935496	0.0747947	0.0633269	0.0505965
66.6	0.0120832	0.010315	0.00097105	0.0144894		66.6	0.094233	0.0748804	0.0635086	0.0513053
66.8	0.0127775	0.0118442	0.00086051	0.0146821		66.8	0.0948314	0.0749978	0.0637506	0.0522796
67	0.0132461	0.0131019	0.00083513	0.0148875		67	0.0953561	0.0751729	0.0639017	0.0534601
67.2	0.0134526	0.0140455	0.00096568	0.0151		67.2	0.0956932	0.0754087	0.0639378	0.0547596
67.4	0.0136263	0.0146921	0.00117313	0.0152341		67.4	0.0957186	0.0757479	0.0639169	0.0560722
67.6	0.0137343	0.0150143	0.00135869	0.0153296		67.6	0.095416	0.0761554	0.0638294	0.0570974
67.8	0.0138024	0.0149452	0.00141381	0.0154264		67.8	0.0949762	0.0765924	0.0636058	0.0577767
68	0.0137976	0.014517	0.00132726	0.0157082		68	0.0943679	0.076901	0.0633502	0.0579467
68.2	0.0137158	0.0138024	0.00111119	0.0161423		68.2	0.0938109	0.0771415	0.0632138	0.0574829
68.4	0.0134973	0.0130066	0.00074522	0.0166385		68.4	0.093381	0.0773449	0.0632504	0.0564194
68.6	0.0133176	0.0122269	0.00033428	0.0170783		68.6	0.0932448	0.0775388	0.0634283	0.0552356
68.8	0.0131534	0.0116012	-0.0001718	0.0172389		68.8	0.0932332	0.0776431	0.0637396	0.0539922
69	0.012927	0.0112199	-0.0008192	0.01704		69	0.0933938	0.0778174	0.064092	0.0528731
69.2	0.0126792	0.011189	-0.0015497	0.0166004		69.2	0.0935742	0.0780236	0.0644273	0.051995
69.4	0.0125317	0.0113571	-0.0023731	0.0159525		69.4	0.0938794	0.0783744	0.0646728	0.0513729
69.6	0.0124348	0.0116303	-0.003191	0.015306		69.6	0.0942817	0.0787894	0.064869	0.0508647
69.8	0.0122115	0.0120217	-0.0037688	0.014867		69.8	0.0947855	0.0792184	0.0650915	0.0505921
70	0.0119335	0.0123911	-0.0039053	0.0147238		70	0.095341	0.0796288	0.0653341	0.0506234
70.2	0.0115774	0.0125374	-0.0037059	0.0146808		70.2	0.0958697	0.0800035	0.0655387	0.051027
70.4	0.0112414	0.0123749	-0.0032101	0.0147513		70.4	0.096266	0.0801978	0.0656276	0.051737
70.6	0.0109604	0.0122235	-0.002506	0.0148103		70.6	0.0964815	0.080245	0.0656077	0.0526041
70.8	0.0110542	0.0120759	-0.0017272	0.0148891		70.8	0.0964808	0.080317	0.0654355	0.0534985
71	0.011402	0.0120362	-0.0010494	0.0149882		71	0.0962847	0.0804073	0.0652384	0.0542723
71.2	0.0119711	0.0121815	-0.0004834	0.0152986		71.2	0.0960375	0.0805223	0.0650904	0.0548486
71.4	0.0123565	0.0125129	0.00010461	0.0158403		71.4	0.0958506	0.0807165	0.0651793	0.0552499
71.6	0.012541	0.0127503	0.00061021	0.0164171		71.6	0.0956374	0.0809378	0.0656322	0.0553559
71.8	0.0124825	0.0127941	0.00099581	0.0169719		71.8	0.0954756	0.081127	0.0664519	0.0552476
72	0.0122899	0.0127907	0.00129521	0.017436		72	0.0953999	0.0812401	0.0674098	0.0551869
72.2	0.0120707	0.0127473	0.00148907	0.0177208		72.2	0.0954649	0.081284	0.0683935	0.055274
72.4	0.0119624	0.0126834	0.00140316	0.0176292		72.4	0.0955364	0.0813518	0.0692774	0.0553848
72.6	0.0118395	0.0125766	0.00116136	0.017459		72.6	0.0957262	0.0815395	0.0700199	0.0555879
72.8	0.0115252	0.0125002	0.00080855	0.0172933		72.8	0.0958752	0.0817971	0.0705797	0.0558358
73	0.0111207	0.0122327	0.00030067	0.0171343		73	0.0960966	0.0821302	0.0710636	0.0560845
73.2	0.0104825	0.0117742	-0.000242	0.0170185		73.2	0.096321	0.0824385	0.071493	0.0562697
73.4	0.00961478	0.0111979	-0.000585	0.0169996		73.4	0.0965416	0.0826467	0.0718873	0.0565341
73.6	0.00878528	0.0105183	-0.0008261	0.0169518		73.6	0.0967358	0.0828032	0.0720387	0.0568872
73.8	0.00805403	0.00980683	-0.0010406	0.0169048		73.8	0.0971311	0.0829227	0.0719846	0.0572608
74	0.00748671	0.00926241	-0.0011984	0.0170449		74	0.0976561	0.0830721	0.0717897	0.0574129
74.2	0.00701193	0.00892864	-0.0011609	0.0173668		74.2	0.0983336	0.0834166	0.0715794	0.057419
74.4	0.00681008	0.00857016	-0.0010454	0.0178947		74.4	0.0990952	0.0838852	0.0712825	0.0573747
74.6	0.00663338	0.00838722	-0.0008157	0.0186275		74.6	0.0999268	0.0842069	0.0710334	0.0573477
74.8	0.00663304	0.00842857	-0.0004583	0.0193335		74.8	0.100725	0.0843651	0.0708391	0.0573866
75	0.00662832	0.00859874	2.21e-05	0.0196543		75	0.101497	0.0844143	0.0706973	0.0576049
75.2	0.00696934	0.00883446	0.00034933	0.0194969		75.2	0.102152	0.084264	0.0705606	0.0579011
75.4	0.00749892	0.00924465	0.00058929	0.019212		75.4	0.102787	0.0839544	0.0704674	0.0582976
75.6	0.0082894	0.00972633	0.00079042	0.0187586		75.6	0.103382	0.0836653	0.0703663	0.0587792
75.8	0.00925382	0.010161	0.00088705	0.0181766		75.8	0.103891	0.0834657	0.0702739	0.059227
76	0.0103192	0.0104927	0.00075975	0.0175704		76	0.104296	0.0832985	0.0702671	0.0595261
76.2	0.0112176	0.0107573	0.00060325	0.0172486		76.2	0.104593	0.0831027	0.0703199	0.0598093
76.4	0.0118761	0.0110057	0.00035693	0.0169587		76.4	0.104631	0.0828631	0.0703371	0.06001
76.6	0.0122966	0.0111281	-8.73e-05	0.0166779		76.6	0.104463	0.082656	0.0703923	0.0600888
76.8	0.0123678	0.011106	-0.0005726	0.0165049		76.8	0.104099	0.0825811	0.0704991	0.0600186
77	0.0122563	0.0109528	-0.0008844	0.0165022		77	0.103558	0.0826595	0.0705752	0.0598968
77.2	0.0120872	0.0106938	-0.0011695	0.0165168		77.2	0.102936	0.0830379	0.0706312	0.0597222
77.4	0.0119697	0.0103182	-0.0014467	0.0165663		77.4	0.102409	0.0836748	0.0708697	0.0593952
77.6	0.0118645	0.00982988	-0.0016741	0.0167076		77.6	0.101881	0.0844278	0.0712206	0.0589947
77.8	0.011745	0.00916124	-0.0017434	0.0169699		77.8	0.10145	0.0850459	0.0715794	0.0587079
78	0.0116338	0.00843386	-0.0017389	0.0173419		78	0.101172	0.0854739	0.0717754	0.0585116
78.2	0.0113936	0.00788976	-0.0016072	0.0176548		78.2	0.101002	0.0855528	0.0718359	0.0582253
78.4	0.0109879	0.00766972	-0.001354	0.0178095		78.4	0.100862	0.0854231	0.0717597	0.0578412
78.6	0.0105228	0.00793507	-0.000948	0.0178106		78.6	0.100869	0.0851955	0.0716107	0.0574847
78.8	0.0101358	0.00867401	-0.0006237	0.017657		78.8	0.100969	0.0849602	0.0714037	0.0571579
79	0.00970783	0.00970953	-0.0003437	0.0174439		79	0.101061	0.0847515	0.0713591	0.0569749
79.2	0.00934514	0.0107501	-0.0002506	0.017152		79.2	0.101199	0.0846742	0.0714338	0.0569287
79.4	0.00913363	0.0117298	-0.0002551	0.0169251		79.4	0.101436	0.084621	0.0715937	0.0570597
79.6	0.0089643	0.0125387	-0.0003574	0.0167907		79.6	0.10177	0.0845523	0.0717798	0.0572883
79.8	0.00878332	0.0133487	-0.0004132	0.0166696		79.8	0.102146	0.0844924	0.0719425	0.0575379
80	0.00861292	0.0141752	-0.0005477	0.016432		80	0.10252	0.0845281	0.071976	0.0576035
80.2	0.00856924	0.0149558	-0.0005983	0.0161888		80.2	0.102814	0.0845812	0.0719461	0.057615
80.4	0.00845484	0.0156023	-0.0005344	0.0158706		80.4	0.102935	0.0847885	0.07182	0.0576199
80.6	0.00843364	0.0159857	-0.0004814	0.0153659		80.6	0.102877	0.0850842	0.0716014	0.0576103
80.8	0.00867989	0.0160461	-0.000613	0.0146562		80.8	0.102788	0.0855422	0.0714449	0.0576618
81	0.00931534	0.0157122	-0.0008925	0.0138377		81	0.102711	0.0859212	0.0714937	0.0577145
81.2	0.0101282	0.0150846	-0.0012358	0.0130455		81.2	0.102689	0.0862643	0.0716277	0.0576867
81.4	0.0112562	0.0142476	-0.0014816	0.012487		81.4	0.102807	0.0864986	0.0717974	0.0576255
81.6	0.0124823	0.0134875	-0.0016346	0.0120796		81.6	0.103128	0.0868194	0.071911	0.0575096
81.8	0.0134481	0.0127685	-0.001667	0.0118051		81.8	0.103397	0.0870269	0.0720365	0.0571924
82	0.0140322	0.0122869	-0.0016723	0.011668		82	0.103626	0.0872989	0.0721495	0.0567628
82.2	0.0143969	0.0120587	-0.0017011	0.0116591		82.2	0.103786	0.0876742	0.0723417	0.056313
82.4	0.014579	0.0120072	-0.0019937	0.0115667		82.4	0.103897	0.0882075	0.0726835	0.055827
82.6	0.0146926	0.0120073	-0.0024287	0.0115143		82.6	0.103926	0.0887441	0.0733109	0.0553056
82.8	0.0147862	0.0120344	-0.0029433	0.0116383		82.8	0.104101	0.0893789	0.0740761	0.0548854
83	0.0148853	0.0120524	-0.003135	0.0120804		83	0.104402	0.0900605	0.0748746	0.0547478
83.2	0.0149526	0.0119943	-0.0030895	0.0126286		83.2	0.10484	0.0906494	0.0755955	0.0548512
83.4	0.0149827	0.0120501	-0.0027952	0.013234		83.4	0.105343	0.0910685	0.0761704	0.0550788
83.6	0.014919	0.0120997	-0.0023256	0.0139179		83.6	0.105767	0.0913073	0.0765297	0.0553704
83.8	0.0147326	0.0120991	-0.001587	0.0146912		83.8	0.106021	0.0913254	0.0767425	0.0557386
84	0.014282	0.011961	-0.0008063	0.0153614		84	0.106106	0.09114	0.0768308	0.0561012
84.2	0.013866	0.0118657	5.64e-05	0.016027		84.2	0.106072	0.0908068	0.076846	0.0563897
84.4	0.0136443	0.0118397	0.00095173	0.016567		84.4	0.105977	0.0903838	0.0768861	0.0565879
84.6	0.0135532	0.0119839	0.00193704	0.016918		84.6	0.105811	0.0898772	0.0770052	0.0566493
84.8	0.0135523	0.0123475	0.00299749	0.017101		84.8	0.105631	0.0894198	0.0771193	0.0567587
85	0.0137436	0.0128734	0.00410965	0.0173053		85	0.105481	0.0890475	0.077206	0.0569391
85.2	0.0137861	0.0133823	0.00499127	0.0173733		85.2	0.105419	0.0888038	0.0772509	0.0571601
85.4	0.013509	0.0137188	0.00558355	0.0175157		85.4	0.105394	0.088548	0.0772392	0.0573009
85.6	0.0131633	0.0139877	0.00586119	0.0178724		85.6	0.105501	0.0884074	0.0772034	0.0575204
85.8	0.01291	0.0142322	0.00576898	0.0183251		85.8	0.105647	0.0883536	0.0771378	0.0576659
86	0.0127833	0.0144638	0.0052847	0.0184986		86	0.105893	0.0884559	0.0771148	0.057817
86.2	0.0127367	0.0146698	0.00465457	0.0185093		86.2	0.106154	0.0887691	0.0771992	0.0580344
86.4	0.0126724	0.0148663	0.00418475	0.0185955		86.4	0.106495	0.089315	0.0773508	0.0585567
86.6	0.0127085	0.0149655	0.00389678	0.0186834		86.6	0.106933	0.0899626	0.0774997	0.0592203
86.8	0.0130378	0.0149785	0.00372473	0.0186639		86.8	0.107515	0.0906399	0.0776399	0.0599229
87	0.013537	0.0150528	0.00362024	0.0187477		87	0.108049	0.0912715	0.0776973	0.060619
87.2	0.0140873	0.0151115	0.00359895	0.0189733		87.2	0.10853	0.0917559	0.0776192	0.0612105
87.4	0.0147724	0.0150464	0.00354756	0.0191764		87.4	0.108947	0.0919883	0.0773578	0.0616343
87.6	0.0153588	0.0149409	0.00344181	0.0193049		87.6	0.109185	0.0919526	0.0769523	0.0619668
87.8	0.0158606	0.0149192	0.00326178	0.019414		87.8	0.109236	0.0917548	0.0764409	0.0622242
88	0.0162213	0.0149036	0.00303166	0.0193338		88	0.109188	0.0915096	0.0760417	0.062348
88.2	0.0164236	0.0148919	0.00282868	0.0192189		88.2	0.109123	0.0912216	0.0758285	0.062501
88.4	0.0163596	0.0148473	0.00247385	0.0190733		88.4	0.109007	0.0910118	0.0759167	0.0627079
88.6	0.0161291	0.0146121	0.00197447	0.0190477		88.6	0.108974	0.090896	0.0762583	0.0629176
88.8	0.0158024	0.0141924	0.001464	0.0190259		88.8	0.109045	0.090775	0.0768057	0.0630801
89	0.0155053	0.0137302	0.00104274	0.0192507		89	0.109276	0.0905529	0.0773314	0.0631855
89.2	0.0153534	0.0133032	0.00069497	0.0195648		89.2	0.109574	0.0903583	0.0778142	0.0631749
89.4	0.0153204	0.0128966	0.00050827	0.019709		89.4	0.109967	0.0902541	0.0781377	0.0630066
89.6	0.0152284	0.0125151	0.00060732	0.0195929		89.6	0.110359	0.0904156	0.0784493	0.0627121
89.8	0.014805	0.0121467	0.00089747	0.0195454		89.8	0.110726	0.0908037	0.0787207	0.062308
90	0.0141938	0.011779	0.0013892	0.0195493		90	0.11105	0.0912614	0.0789186	0.0617679
90.2	0.0135899	0.0114246	0.00188545	0.0195163		90.2	0.111445	0.0917676	0.0790626	0.0611349
90.4	0.0132285	0.0112995	0.00248121	0.0196649		90.4	0.111899	0.0922381	0.079186	0.0606304
90.6	0.0131192	0.0114014	0.00295836	0.0198627		90.6	0.112372	0.0924993	0.0791144	0.0603301
90.8	0.0132714	0.0116215	0.00328254	0.0199049		90.8	0.112875	0.0925779	0.0788635	0.0601617
91	0.0136213	0.0117779	0.0033794	0.0197501		91	0.113336	0.0925295	0.0785652	0.0601205
91.2	0.0139906	0.0119527	0.00338755	0.0195189		91.2	0.113576	0.0924542	0.0782903	0.0603093
91.4	0.0143482	0.0120396	0.00319987	0.0191297		91.4	0.113614	0.0923772	0.0781044	0.0606762
91.6	0.0146457	0.0120386	0.00296497	0.0186481		91.6	0.113554	0.0922273	0.0781764	0.0611129
91.8	0.0149595	0.0118302	0.00274266	0.018074		91.8	0.113323	0.0919683	0.0785083	0.0617049
92	0.0151983	0.0115689	0.00247239	0.0174383		92	0.112881	0.0917719	0.0790179	0.0624208
92.2	0.0154941	0.0112827	0.00221841	0.0168167		92.2	0.112386	0.0916205	0.0796469	0.0631486
92.4	0.0157953	0.0110298	0.00209713	0.0162012		92.4	0.111892	0.0914978	0.0802953	0.063646
92.6	0.0159852	0.0108431	0.00194706	0.0156675		92.6	0.111463	0.0914866	0.0807754	0.0639852
92.8	0.0159923	0.0107194	0.00184517	0.0152766		92.8	0.111138	0.0916164	0.0811329	0.0641244
93	0.0159167	0.0105899	0.00184498	0.0150127		93	0.110942	0.0917706	0.0813188	0.0642604
93.2	0.0156856	0.0105189	0.00185523	0.0149161		93.2	0.110675	0.0918485	0.0812604	0.0643933
93.4	0.0152321	0.0105389	0.00175201	0.0150421		93.4	0.110429	0.0918357	0.0809577	0.0646225
93.6	0.014744	0.0106822	0.00176348	0.0154366		93.6	0.110191	0.0918569	0.0805591	0.0648565
93.8	0.014272	0.0110407	0.00178545	0.0161418		93.8	0.110143	0.0919255	0.0801144	0.0651618
94	0.0140375	0.0116992	0.00189142	0.0170391		94	0.110283	0.0920449	0.0797082	0.0654382
94.2	0.0140032	0.0124187	0.0020033	0.0177869		94.2	0.110634	0.0920924	0.079378	0.0655092
94.4	0.0141956	0.0131914	0.00213437	0.0183887		94.4	0.111047	0.0920855	0.0791875	0.0653211
94.6	0.0145473	0.0138863	0.00222353	0.0187381		94.6	0.111507	0.0919935	0.0790812	0.0649757
94.8	0.0149742	0.0145372	0.00236316	0.0188306		94.8	0.111806	0.0919896	0.0789652	0.0646505
95	0.01516	0.0149787	0.0024644	0.0187877		95	0.111956	0.0920084	0.0788294	0.064351
95.2	0.0151869	0.0153906	0.00258437	0.0187		95.2	0.111986	0.0920514	0.0787124	0.064206
95.4	0.0150489	0.0157187	0.00273545	0.0185747		95.4	0.111886	0.09226	0.0786538	0.0641859
95.6	0.0148419	0.0160938	0.0028274	0.0184499		95.6	0.111674	0.0926111	0.0786659	0.0642414
95.8	0.0146881	0.0163174	0.00273702	0.0181849		95.8	0.111472	0.0929751	0.0787929	0.0642105
96	0.0147286	0.0163548	0.00246749	0.0176825		96	0.111394	0.0933774	0.078932	0.0641505
96.2	0.0148984	0.0162352	0.00205675	0.017075		96.2	0.111465	0.0938971	0.0790082	0.0640629
96.4	0.0153343	0.0159743	0.00155663	0.0165256		96.4	0.111692	0.0944016	0.0790053	0.0640139
96.6	0.0160803	0.0157171	0.00086183	0.0160424		96.6	0.111999	0.0948382	0.0788801	0.0641318
96.8	0.0170517	0.0156431	5.41e-05	0.0157549		96.8	0.112294	0.0953128	0.0786586	0.064436
97	0.0180191	0.0156705	-0.0007344	0.0156047		97	0.112654	0.0958463	0.0784539	0.0647506
97.2	0.0188704	0.0156195	-0.0013825	0.0156093		97.2	0.113095	0.0964537	0.0783896	0.0649676
97.4	0.0195158	0.0155012	-0.0019313	0.0154947		97.4	0.113557	0.0969721	0.0784734	0.0650528
97.6	0.0199609	0.0153497	-0.0020999	0.0152551		97.6	0.113952	0.0974119	0.0787876	0.064971
97.8	0.0200895	0.0150964	-0.0018767	0.0148869		97.8	0.114337	0.0975362	0.0792604	0.0646671
98	0.0199483	0.0149606	-0.0013585	0.0145998		98	0.114676	0.09742	0.0798432	0.0642265
98.2	0.0194419	0.0149721	-0.000718	0.0143871		98.2	0.114909	0.0970879	0.0803901	0.0638791
98.4	0.01844	0.0151569	-6.73e-05	0.0144096		98.4	0.114974	0.096742	0.0808486	0.0638245
98.6	0.017087	0.0152519	0.00051806	0.0148209		98.6	0.11509	0.096406	0.0811388	0.064049
98.8	0.0157379	0.0154048	0.00093318	0.0154361		98.8	0.115308	0.0961353	0.0813465	0.0645208
99	0.0143996	0.0155295	0.00115916	0.0161297		99	0.11555	0.0959311	0.0815028	0.0652336
99.2	0.0134061	0.0155959	0.00122169	0.0167915		99.2	0.115758	0.0958019	0.0816899	0.0660737
99.4	0.0128991	0.0154781	0.00122778	0.0175019		99.4	0.116037	0.0958255	0.0818228	0.0669141
99.6	0.012817	0.0153589	0.00111559	0.0181317		99.6	0.116266	0.0959882	0.0819932	0.0677318
99.8	0.0130235	0.0152119	0.00093148	0.0188418		99.8	0.116361	0.0962168	0.0822297	0.0684103
100	0.0136738	0.0149959	0.00068212	0.0195082		100	0.116316	0.0963919	0.0825354	0.0689625
100.2	0.0145629	0.0148156	0.00039568	0.020095		100.2	0.116195	0.0965601	0.0828256	0.0695099
100.4	0.0156472	0.0146828	7.76e-05	0.0203444		100.4	0.115911	0.0966974	0.0831685	0.0700127
100.6	0.016634	0.0144119	-0.0002041	0.0200529		100.6	0.115529	0.0966509	0.0834868	0.0703576
100.8	0.0175108	0.0140449	-0.0002674	0.0193792		100.8	0.115047	0.0965835	0.0838258	0.0707554
101	0.0182079	0.01378	-3.61e-05	0.018536		101	0.114457	0.0965206	0.0841567	0.0712369
101.2	0.0187824	0.0136947	0.00043631	0.0176766		101.2	0.113912	0.0964632	0.0844812	0.0716388
101.4	0.0191446	0.013616	0.00114387	0.0169633		101.4	0.113584	0.096289	0.0847787	0.0718404
101.6	0.0193606	0.0137167	0.00188247	0.0165525		101.6	0.11342	0.0961171	0.0850486	0.0718914
101.8	0.0193209	0.0139027	0.00235165	0.0161857		101.8	0.113415	0.0959418	0.0851154	0.0719187
102	0.0190119	0.0141194	0.00248976	0.0158596		102	0.113641	0.0958751	0.0849467	0.0719417
102.2	0.0185804	0.014225	0.00254513	0.0157158		102.2	0.114187	0.0959707	0.0845847	0.0719551
102.4	0.0181203	0.0145293	0.00240846	0.0156712		102.4	0.114843	0.0962705	0.0841583	0.0721049
102.6	0.0175285	0.0149578	0.00218268	0.0157669		102.6	0.115511	0.0968664	0.0837112	0.07239
102.8	0.0169215	0.0154485	0.00208645	0.0163476		102.8	0.1162	0.0976858	0.0833181	0.0725645
103	0.0163261	0.0159436	0.00216163	0.0174849		103	0.116912	0.098659	0.0829942	0.0725876
103.2	0.015678	0.0163861	0.00216381	0.0187793		103.2	0.117405	0.0995368	0.0828678	0.0724351
103.4	0.0151085	0.0166483	0.002054	0.0199865		103.4	0.117716	0.100309	0.0829051	0.0719717
103.6	0.0147874	0.0167461	0.00185311	0.0209176		103.6	0.117979	0.100765	0.0831056	0.0713935
103.8	0.0146404	0.0168569	0.00154346	0.0213915		103.8	0.118171	0.100918	0.0834242	0.0709252
104	0.0147094	0.0170011	0.00100908	0.0212576		104	0.118149	0.100832	0.0838996	0.0705384
104.2	0.0149625	0.017189	0.00044676	0.0208076		104.2	0.118034	0.100627	0.0843664	0.0702968
104.4	0.0155015	0.0174192	6.76e-06	0.0204156		104.4	0.117929	0.100396	0.0848336	0.0703421
104.6	0.0162338	0.0176053	-0.0003356	0.0201987		104.6	0.117882	0.100307	0.0852992	0.0704636
104.8	0.0170941	0.0175975	-0.0007495	0.0199708		104.8	0.117901	0.100393	0.0857949	0.0704541
105	0.0178706	0.0173574	-0.0011013	0.0197476		105	0.118069	0.100461	0.0863307	0.0703526
105.2	0.0185051	0.0171317	-0.0016194	0.0193024		105.2	0.118308	0.100542	0.0868533	0.0702548
105.4	0.0186615	0.0169307	-0.0021774	0.0186169		105.4	0.118626	0.100567	0.0873007	0.0702146
105.6	0.0183777	0.0167617	-0.0025227	0.0177753		105.6	0.118965	0.100523	0.0876307	0.0702742
105.8	0.0177593	0.0166235	-0.0024445	0.0170586		105.8	0.119354	0.100481	0.0878779	0.0703753
106	0.0170453	0.0165505	-0.0021412	0.0164009		106	0.119858	0.100557	0.0880165	0.0705124
106.2	0.0163102	0.0163314	-0.0015358	0.0159767		106.2	0.120517	0.100715	0.0881067	0.0706436
106.4	0.0156689	0.0159504	-0.0007195	0.0159126		106.4	0.121271	0.10088	0.0881365	0.0707161
106.6	0.015149	0.0154868	8.91e-05	0.0160813		106.6	0.122058	0.101107	0.0881647	0.0706468
106.8	0.0147589	0.0150206	0.0007728	0.0162861		106.8	0.12273	0.101269	0.0881847	0.0704387
107	0.0145055	0.0146381	0.00138058	0.0164509		107	0.123188	0.101399	0.0881985	0.070122
107.2	0.0144062	0.0144343	0.00201369	0.0166737		107.2	0.123482	0.101301	0.0882877	0.0698076
107.4	0.014432	0.0144387	0.00256637	0.0167219		107.4	0.123591	0.101105	0.0884023	0.0695094
107.6	0.01462	0.0145915	0.00293799	0.0167572		107.6	0.123452	0.100878	0.0884823	0.0693429
107.8	0.014934	0.0147669	0.00318678	0.0167844		107.8	0.123169	0.100661	0.0884633	0.069411
108	0.0153304	0.0148505	0.00329728	0.0168817		108	0.12281	0.100513	0.0884426	0.0697008
108.2	0.0157397	0.014744	0.00325065	0.0169769		108.2	0.122343	0.100637	0.0884385	0.0700332
108.4	0.0161554	0.0145831	0.00308799	0.0170713		108.4	0.121884	0.100906	0.0884734	0.0704267
108.6	0.0163734	0.0143281	0.00295418	0.0170753		108.6	0.121517	0.101137	0.0884769	0.0707796
108.8	0.0162781	0.014064	0.00281419	0.0169641		108.8	0.121285	0.101384	0.0884212	0.0711611
109	0.015864	0.0138092	0.0027557	0.0168964		109	0.121215	0.10158	0.0883568	0.0714958
109.2	0.0154056	0.0136026	0.00271347	0.0168049		109.2	0.121331	0.101794	0.0882212	0.0718106
109.4	0.0149236	0.0133311	0.00261062	0.0167416		109.4	0.121653	0.102119	0.0880771	0.0719314
109.6	0.0145363	0.0131302	0.0022978	0.0166724		109.6	0.122285	0.102467	0.08805	0.0720411
109.8	0.0142415	0.0130451	0.00176972	0.0167169		109.8	0.122963	0.10273	0.0881737	0.0720745
110	0.0139452	0.0132116	0.00111549	0.016835		110	0.123481	0.102786	0.0883338	0.0720797
110.2	0.0134012	0.013661	0.00051419	0.0170306		110.2	0.123792	0.102756	0.0885201	0.0719554
110.4	0.0127732	0.0143709	0.00014841	0.0172908		110.4	0.123755	0.102697	0.0887037	0.0718283
110.6	0.0121894	0.0151227	0.00011163	0.0174871		110.6	0.123265	0.102734	0.0888263	0.0716694
110.8	0.0118211	0.0158204	0.00032668	0.0176495		110.8	0.122559	0.102804	0.0889686	0.0715248
111	0.011682	0.0163359	0.00062006	0.0176509		111	0.121756	0.102995	0.0891263	0.0714157
111.2	0.0116387	0.0166766	0.00088159	0.0175518		111.2	0.120845	0.103165	0.0893574	0.0713933
111.4	0.0115755	0.0168924	0.00114128	0.0173363		111.4	0.119944	0.103342	0.0896561	0.0714405
111.6	0.0115081	0.0170944	0.0014831	0.0172477		111.6	0.119195	0.103527	0.0900776	0.0714254
111.8	0.011489	0.0172644	0.00208274	0.0171837		111.8	0.118606	0.103755	0.0905355	0.0713326
112	0.0116429	0.0174074	0.00287663	0.017144		112	0.118286	0.104009	0.0909407	0.0712752
112.2	0.0120136	0.0173639	0.0037622	0.0169881		112.2	0.118284	0.104311	0.0911957	0.07122
112.4	0.0125574	0.0172553	0.00445964	0.0167454		112.4	0.118631	0.1045	0.0913335	0.0711895
112.6	0.0133217	0.0171229	0.00484646	0.0164139		112.6	0.11915	0.104605	0.0913324	0.0711619
112.8	0.0142013	0.016935	0.00485444	0.0160944		112.8	0.119829	0.104751	0.0912083	0.0712055
113	0.0150326	0.0166885	0.00462833	0.0158785		113	0.120584	0.104946	0.0910676	0.071199
113.2	0.0157689	0.0166646	0.00420069	0.0159682		113.2	0.121344	0.105042	0.0909559	0.0712969
113.4	0.0163455	0.0167041	0.00379448	0.0163528		113.4	0.121906	0.105072	0.0907641	0.0715593
113.6	0.0168001	0.0168118	0.00358047	0.0169355		113.6	0.122287	0.105038	0.0905407	0.0721396
113.8	0.0172726	0.0169289	0.00362513	0.0176105		113.8	0.1225	0.10508	0.0902586	0.0728374
114	0.0178102	0.0169179	0.00381017	0.0182962		114	0.122474	0.105163	0.0899135	0.0735843
114.2	0.0184097	0.0166498	0.00399358	0.0189085		114.2	0.122277	0.105252	0.0894986	0.07431
114.4	0.0190266	0.0163962	0.00410285	0.0195652		114.4	0.122099	0.105327	0.0891718	0.0748657
114.6	0.0194731	0.0161625	0.00408012	0.0202228		114.6	0.121971	0.105396	0.0889906	0.0751747
114.8	0.0195784	0.0159926	0.00385903	0.0208977		114.8	0.121935	0.105322	0.0890042	0.0752413
115	0.019428	0.0159593	0.00363446	0.0215379		115	0.122087	0.10526	0.089091	0.0752373
115.2	0.0191074	0.0160211	0.0035317	0.0219185		115.2	0.122427	0.10522	0.0892561	0.0752175
115.4	0.0187613	0.015941	0.00348722	0.0217604		115.4	0.122853	0.105194	0.0894632	0.0753264
115.6	0.0186333	0.0158588	0.00327847	0.0211511		115.6	0.123395	0.105103	0.0896552	0.0754904
115.8	0.0186861	0.0159146	0.00286344	0.0201186		115.8	0.124	0.105012	0.0897977	0.075722
116	0.0187303	0.0161415	0.00203177	0.0188117		116	0.124522	0.104732	0.0899924	0.0760038
116.2	0.0188035	0.0163957	0.00098203	0.0175111		116.2	0.124851	0.104468	0.0902447	0.076282
116.4	0.0189025	0.0165717	-7.57e-05	0.0165951		116.4	0.125082	0.104312	0.0906227	0.0765104
116.6	0.0188109	0.0165836	-0.0009766	0.0161788		116.6	0.125186	0.104313	0.090949	0.0767994
116.8	0.0184814	0.0164987	-0.0016332	0.016321		116.8	0.125278	0.104259	0.0911706	0.0772208
117	0.0180983	0.0162668	-0.0018016	0.0170023		117	0.125326	0.104181	0.0912585	0.0776489
117.2	0.017801	0.0160334	-0.0017049	0.0179689		117.2	0.125349	0.104084	0.0912989	0.0779386
117.4	0.0175852	0.015838	-0.001519	0.0190546		117.4	0.125261	0.103915	0.0912088	0.0780235
117.6	0.0173857	0.0155907	-0.001222	0.020043		117.6	0.125148	0.103665	0.0911824	0.0777969
117.8	0.0173649	0.0153321	-0.0008508	0.0209001		117.8	0.124929	0.103484	0.0913376	0.0773469
118	0.0174858	0.015167	-0.0004336	0.0216024		118	0.124738	0.103543	0.0917098	0.0767267
118.2	0.0176627	0.0149449	1.49e-05	0.022197		118.2	0.124615	0.103711	0.0921992	0.0760865
118.4	0.0178011	0.01459	0.00058928	0.0225743		118.4	0.124637	0.104011	0.0925915	0.0754858
[truncated: 3,907 more rows]

## Sheet: Extended Data Fig.4e
	NF-kB-Luciferase activity
siNC	79249	79085	73435
siAP1	102564	101163	89705
[truncated: 3 more rows]

## Sheet: Extended Data Fig.6f
			IFNb-GLuc activity
[truncated: 2 more rows]

[truncated: 10 more sheets: Fig.2e + Extended Data Fig. 4fg, Extended Data Fig.4d, Extended Data Fig.4h, Extended Data Fig.4i,j, Extended Data Fig.5c, Extended Data Fig.5 e,g,i, MCCs_Fig.1c, Fig.2a, Ext.1d , Extended Data Fig.1g, Extended Data Fig.1b, Extended Data Fig.3b]
